# Supplementary material for: KDM6A facilitates Xist upregulation at the onset of X inactivation
Source: Biol Sex Differ. 2025 Jan 3;16:1. doi: 10.1186/s13293-024-00683-3 (PMC11699772; doi:10.1186/s13293-024-00683-3)
Supplement: Supplementary file 2 — Additional file 2. [file 13293_2024_683_MOESM2_ESM.xlsx]

## Sheet: Table S1
Table S1: Summary of clones and primers (related to Figures 1-4)
Table S1A: Summary of clones							Table S1B: Summary of primers used in this study
Clone name	Cell line name	Cross	Skewed XCI	Targeted region	Deletion		qPCR and PCR
E8-Kdm6awt/wt	E8	BL6xcas	Partial	NA	-			Gene/region	Left	Right
E8-Kdm6aΔP/ΔP13	E8	BL6xcas	Partial	promoter	+/+		cDNA	Kdm6a	TGGCCCAACCTTGAAGATCT	CCAGGAAAGATGAACCATGG
Kdm6awt/wt A	Tsix-stop	129xcas	129 allele	NA	-			Xist	TGCCCTTTCTCAATTCCATC	GGCCTGCTTTTGCTATTCAG
Kdm6awt/wt B	Tsix-stop	129xcas	129 allele	NA	-			Tsix*	TGACCAGTACCTCGCAAGTTC	CTAAGAGCACCTGGCTCCAC
Kdm6aΔE/ΔE17	Tsix-stop	129xcas	129 allele	Exons 2-4	+/+			Wnt3	ACAAAGCCACCCGTGAATC	TGGCCCCTTATGATGTGAGTC
Kdm6aΔE/ΔE21	Tsix-stop	129xcas	129 allele	Exons 2-4	+/+			Gata4	CACCCCAATCTCGATATGTTTGA	GGTTGATGCCGTTCATCTTGT
Kdm6awt/ΔE4	Tsix-stop	129xcas	129 allele	Exons 2-4	-/+			Actb	GCTCTTTTCCAGCCTTCCTT	CTTCTGCATCCTGTCAGCAA
Kdm6acln1	Tsix-stop	129xcas	129 allele	Exons 2-4	-		gDNA	Kdm6a 4	GCTTTCGGTGATGAGGAAAA	TGCGATCAGATCATCTCTGG
Kdm6acln2	Tsix-stop	129xcas	129 allele	Exons 2-4	-			Kdm6a 5	TGACATACGGTTTCCCTGTG	CCAAGTTTGAGAGTCCCAGC
								Kdm6a 7	GCACTAGAGGGCAAGAGGAA	TCCCCCTCTCAATTAAAGCA
The clone name is listed along with the cell line from which the KO clones were derived, the mouse cross used, the XCI skewing, and the Kdm6a region edited. + indicates a deleted allele and - indicates non-edited allele.								Kdm6a 8	TGTGTCTCCTACGAATCCCC	CGGTAGAGGTGAAGGCAGAG
								Actb	GCTCTTTTCCAGCCTTCCTT	CTTCTGCATCCTGTCAGCAA
							Primers for RT-PCR amplification of cDNA and PCR amplification of genomic DNA (gDNA) are listed for each gene tested, together with their sequence. *Primers for Tsix are previously published in Navarro et al. 2006
