# Supplementary material for: KDM6A facilitates Xist upregulation at the onset of X inactivation
Source: Biol Sex Differ. 2025 Jan 3;16:1. doi: 10.1186/s13293-024-00683-3 (PMC11699772; doi:10.1186/s13293-024-00683-3)
Supplement: Supplementary file 3 — Additional file 3. [file 13293_2024_683_MOESM3_ESM.xlsx]

## Sheet: Differentally expressed genes
Table S2: Differentially expressed genes in Tsix-stop KO cells versus wt at D0 and D15, and E8 KO cells versus wt at D4 (related to Figure S1)
Table S2A: Tsix-stop D0						Table S2B: Tsix-stop D15						Table S2C: E8-Kdm6aΔPΔP13 D4
Gene Symbol	Direction	Location	log2 Fold Change	FDR		Gene Symbol	Direction	Location	log2 FC	FDR		Gene Symbol	Direction	Location	log2 FC
1110002L01Rik	Down	12q	-1.05858	0.0789		Xist	Down	Xq	-1.85601	0.0409		Xist	Down	chrX	-1.18
1190005I06Rik	Down	8q	-1.90127	0.007		2210409E12Rik	Down	11q	-1.42306	0.0241		Lgals6	Down	chr7	-12.6345
2310040G24Rik	Down	6q	-1.99009	0.0345		2510009E07Rik	Down	16q	-1.2181	0.0639		Apoc4-apoc2	Down	chr7	-12.4165
4930486L24Rik	Down	13q	-1.40287	0.0871		2610528A11Rik	Down	14q	-2.0489	0.0439		Neurog3	Down	chr10	-5.27917
A730036I17Rik	Down	2q	-1.45561	7.25e-06		2700081O15Rik	Down	19q	-1.15702	6.49e-06		Rtp4	Down	chr16	-5.18432
Aass	Down	6q	-1.56475	0.00027		6330403K07Rik	Down	11q	-1.76356	0.0008		Myl3	Down	chr9	-4.7646
Abat	Down	16q	-1.45156	0.000368		A230103J11Rik	Down	8q	-1.45058	0.0603		Gm23450	Down	chr7	-4.72312
Ablim1 ENSMUSG00000025085	Down	19q	-1.34852	3.86e-05		A2m	Down	6q	-1.66034	0.00209		Il15ra	Down	chr2	-4.66852
Acss1	Down	2q	-1.42424	1.1e-12		Ablim1	Down	19q	-1.08813	0.0289		Pitx2	Down	chr3	-4.62307
Adgrd1	Down	5q	-1.12507	0.05		Ace	Down	11q	-1.47012	0.000339		Mx2	Down	chr16	-4.49035
Adgrg1	Down	8q	-2.1535	1.92e-06		Acta2	Down	19q	-2.73574	1.25e-28		H2-T23	Down	chr17	-4.4751
Adgrg5	Down	8q	-5.04843	2.91e-08		Actc1	Down	2q	-2.14271	3.15e-07		Psmb8	Down	chr17	-4.42309
Adh1	Down	3q	-2.12711	0.0241		Actg2	Down	6q	-4.91807	3.48e-11		Clic5	Down	chr17	-4.318
Afap1l2	Down	19q	-1.96324	0.002		Adam12	Down	7q	-3.17042	3.41e-07		Gm2022	Down	chr12	-4.2978
Agpat2	Down	2q	-1.01086	3.44e-07		Adamts1	Down	16q	-3.23086	2.8e-37		Zbp1	Down	chr2	-4.15547
Agrn	Down	4q	-1.16749	1.12e-08		Adamts10	Down	17q	-1.82273	4e-05		Gbp2	Down	chr3	-4.09027
AI661453	Down	17q	-1.15286	0.0668		Adamts12	Down	15q	-2.89611	0.000157		Grm6	Down	chr11	-4.07569
Ak7	Down	12q	-2.94953	6.86e-16		Adamts17	Down	7q	-1.44293	0.0266		Isg15	Down	chr4	-4.0524
Akr1b8	Down	6q	-1.91585	7.25e-06		Adamts2	Down	11q	-3.96017	5.37e-07		Timp4	Down	chr6	-3.89013
Aldh1b1	Down	4q	-2.43699	4.04e-05		Adamts3	Down	5q	-2.17629	0.00986		Ntf3	Down	chr6	-3.86133
Aldh3a1	Down	11q	-2.11812	0.00273		Adamts5	Down	16q	-2.02416	6.54e-05		Myl2	Down	chr5	-3.79737
Allc	Down	12q	-2.98365	0.0033		Adamts6	Down	13q	-3.47279	2.41e-07		Edn2	Down	chr4	-3.76252
Alox5ap	Down	5q	-1.51942	0.0281		Adamtsl1	Down	4q	-2.77035	7.77e-09		Oasl2	Down	chr5	-3.73966
Anxa1	Down	19q	-3.55818	1.18e-08		Adamtsl2	Down	2q	-3.02395	0.02		Cxcl12	Down	chr6	-3.6694
Anxa2	Down	9q	-1.77651	0.000137		Adcy6	Down	15q	-1.66264	0.0011		Hoxb13	Down	chr11	-3.66775
Anxa6	Down	11q	-1.28899	2.78e-10		Adcy7	Down	8q	-1.32362	0.0191		Hkdc1	Down	chr10	-3.54618
Anxa7	Down	14q	-1.32053	7.17e-11		Add2	Down	6q	-2.19582	0.0125		Car14	Down	chr3	-3.47953
Aox3	Down	1q	-2.10918	2.53e-05		Adgra3	Down	5q	-2.75038	3.73e-13		Ms4a4d	Down	chr19	-3.4751
Ap3b2	Down	7q	-2.99227	1.71e-19		Adh1	Down	3q	-2.93423	0.0517		Plac8	Down	chr5	-3.42592
Apela	Down	8q	-1.56704	1.76e-14		Adora1	Down	1q	-1.17319	0.0932		Gbp2b	Down	chr3	-3.37824
Arhgap8	Down	15q	-2.96861	9.78e-08		Adra2b	Down	2q	-1.70498	0.0183		Car4	Down	chr11	-3.36442
Arhgap9	Down	10q	-1.04484	0.0117		Aebp1	Down	11q	-2.0364	3.33e-06		Ptgir	Down	chr7	-3.36031
Arhgdib	Down	6q	-4.28952	1.95e-21		Afap1	Down	5q	-1.22989	0.0352		Hsf4	Down	chr8	-3.35478
Arhgef3	Down	14q	-1.13457	1.82e-05		Aff2	Down	Xq	-3.25122	4.45e-12		Gm5039	Down	chr12	-3.32634
Arsa	Down	15q	-1.10522	0.0501		Afp	Down	5q	-4.76705	1.8e-09		Irgm1	Down	chr11	-3.30806
Asic1	Down	15q	-1.33192	0.0482		Agrn	Down	4q	-1.06726	0.0548		Fgf8	Down	chr19	-3.30609
Atg10	Down	13q	-1.68444	0.01		Aim2	Down	1q	-1.17424	0.0325		Lefty1	Down	chr1	-3.29201
Atp1a3	Down	7q	-2.64637	6.29e-13		Ak5	Down	3q	-2.17385	0.0187		Gm5662	Down	chr12	-3.27542
Atp1a4	Down	1q	-2.49611	6.26e-05		Akr1b8	Down	6q	-1.23954	0.032		Lefty2	Down	chr1	-3.26889
Atp2a3	Down	11q	-1.89111	3.41e-05		Alcam	Down	16q	-2.43336	5.07e-05		Bhlha15	Down	chr5	-3.13944
Atp2b2	Down	6q	-2.75096	0.0115		Alox12b	Down	11q	-1.30942	0.0244		Fgf5	Down	chr5	-3.12326
Atp2c2	Down	8q	-3.40468	1.3e-06		Alx3	Down	3q	-2.90969	0.00453		Bcl11a	Down	chr11	-3.11217
Atxn7l1	Down	12q	-1.62261	0.00612		Amot	Down	Xq	-1.76792	0.0232		Vrtn	Down	chr12	-3.10903
Bbs2	Down	8q	-1.22276	1.12e-08		Angpt2	Down	8q	-3.49316	5.79e-07		Unc5b	Down	chr10	-3.08155
Bhlhe40	Down	6q	-2.0458	4.79e-16		Angptl2	Down	2q	-2.71116	2.08e-06		Gbp3	Down	chr3	-3.06329
Birc7	Down	2q	-1.47456	0.0255		Ankrd1	Down	19q	-2.52175	0.000113		Mapk8ip2	Down	chr15	-3.00877
Bmp4	Down	14q	-2.44268	1.74e-06		Ankrd44	Down	1q	-1.61243	0.0688		Mafb	Down	chr2	-2.99423
Brme1	Down	8q	-1.46927	0.000668		Antxr1	Down	6q	-2.67904	0.000163		Ucma	Down	chr2	-2.98155
C1qtnf9	Down	14q	-1.35345	0.035		Apoa1	Down	9q	-5.62045	7.2e-40		Fam50b	Down	chr13	-2.95725
Cacnb3	Down	15q	-1.88451	5.04e-10		Apob	Down	12q	-4.69523	1.02e-16		Zscan4c	Down	chr7	-2.9332
Camsap3	Down	8q	-1.18984	1.67e-12		Apoc2	Down	7q	-2.75977	6.86e-06		Mfsd2a	Down	chr4	-2.92408
Capg	Down	6q	-2.4966	0.000413		Apom	Down	17q	-3.16968	6.31e-09		Zp3	Down	chr5	-2.87968
Capn1	Down	19q	-1.34155	2.91e-06		App	Down	16q	-1.41873	0.0272		BC080695	Down	chr4	-2.86705
Capn5	Down	7q	-2.95692	1.99e-14		Aqp1	Down	6q	-5.55943	7.82e-18		Bfsp2	Down	chr9	-2.85617
Card10	Down	15q	-1.00413	0.0109		Arfgap3	Down	15q	-1.02702	0.000401		Allc	Down	chr12	-2.84359
Ccdc102a	Down	8q	-1.68711	1.52e-05		Arhgap31	Down	16q	-2.18007	0.00031		Lrtm2	Down	chr6	-2.82279
Ccdc160	Down	Xq	-1.31269	0.00482		Arhgdib	Down	6q	-2.15495	0.00024		Zscan4a	Down	chr7	-2.81975
Ccdc68	Down	18q	-2.20016	0.00024		Arhgef6	Down	Xq	-1.50985	0.00929		Gbp4	Down	chr5	-2.79397
Ccl25	Down	8q	-1.64966	0.0111		Arhgef9	Down	Xq	-1.4965	0.0103		Foxi3	Down	chr6	-2.77928
Cd24a	Down	10q	-1.67154	1e-06		Asb4	Down	6q	-2.59916	4.91e-10		Nrbf2	Down	chr10	-2.76891
Cd37	Down	7q	-1.0644	0.00638		Ascl2	Down	7q	-1.29244	0.0237		Crlf1	Down	chr8	-2.71414
Cd82	Down	2q	-1.66431	0.0541		Aspn	Down	13q	-6.32135	1.16e-09		Atp2b2	Down	chr6	-2.69394
Cdhr1	Down	14q	-2.3796	2.95e-11		Atf3	Down	1q	-1.1521	0.0411		Wt1	Down	chr2	-2.69101
Cds2	Down	2q	-1.27165	8.09e-05		Atoh8	Down	6q	-2.98079	0.0103		Ifi27l2a	Down	chr12	-2.66774
Chd5	Down	4q	-1.26398	0.0037		AW551984	Down	9q	-2.40214	4.88e-05		Gng8	Down	chr7	-2.65535
Chst15	Down	7q	-1.24013	0.046		B3gnt9	Down	8q	-1.97446	0.000658		Bcl11b	Down	chr12	-2.62433
Ciita	Down	16q	-1.77869	0.00218		B4galnt2	Down	11q	-1.57566	7.24e-05		Gm8300	Down	chr12	-2.61756
Ckb	Down	12q	-1.05986	9.39e-06		Bahd1	Down	2q	-1.07957	5.07e-05		Zfp608	Down	chr18	-2.60744
Ckmt1	Down	2q	-2.59827	0.0244		Bambi	Down	18q	-1.72891	3.11e-14		Pdzk1ip1	Down	chr4	-2.58965
Clca3b	Down	3q	-1.3481	8.82e-05		Bcas1	Down	2q	-1.22529	0.00351		Zscan4d	Down	chr7	-2.5601
Clec4a1	Down	6q	-1.53671	1.43e-06		Bgn	Down	Xq	-4.52258	1.83e-15		Gm11544	Down	chr11	-2.55093
Clmp	Down	9q	-1.31331	2.02e-05		Bicc1	Down	10q	-1.83895	2.6e-05		Fam43b	Down	chr4	-2.52189
Clstn3	Down	6q	-1.2112	0.000369		Bmp1	Down	14q	-1.46874	0.0559		Mfap4	Down	chr11	-2.51772
Col1a1	Down	11q	-1.49361	0.015		Bmp2	Down	2q	-2.26215	0.0484		Wnt8a	Down	chr18	-2.51574
Col1a2	Down	6q	-1.64142	0.0635		Bmp5	Down	9q	-3.27466	0.000258		Mogat2	Down	chr7	-2.49428
Col2a1	Down	15q	-1.19042	0.0104		Bmper	Down	9q	-2.63437	3.29e-08		Misp	Down	chr10	-2.4865
Col5a3	Down	9q	-3.63157	2.2e-15		Bnc1	Down	7q	-2.14967	0.0962		Phlda2	Down	chr7	-2.47342
Cpeb1	Down	7q	-1.35256	0.0329		Boc	Down	16q	-1.7168	8.39e-05		Etv2	Down	chr7	-2.46843
Cpne9	Down	6q	-3.08684	7.72e-08		Bves	Down	10q	-1.97655	0.00391		Hes5	Down	chr4	-2.45201
Crip1	Down	12q	-1.66052	9.57e-08		C130074G19Rik	Down	1q	-1.0308	0.019		Gm4971	Down	chr7	-2.41534
Crxos	Down	7q	-3.58271	2.07e-13		C1qtnf6	Down	15q	-1.88728	0.000157		Ddx60	Down	chr8	-2.41375
Ctsc	Down	7q	-1.55617	1.62e-05		C430049B03Rik	Down	Xq	-1.69578	0.000508		Gm13078	Down	chr4	-2.4111
Cyp2s1	Down	7q	-2.48484	9.98e-05		Cacna1c	Down	6q	-2.44713	1.18e-07		Usp17le	Down	chr7	-2.40928
Cysltr2	Down	14q	-1.25946	0.058		Cacna1h	Down	17q	-1.51514	1.68e-05		Fgf15	Down	chr7	-2.40301
D1Pas1	Down	1q	-1.15547	4.55e-08		Cacna2d1	Down	5q	-1.34748	0.0494		Pcdh1	Down	chr18	-2.39876
D630023F18Rik	Down	1q	-1.20913	0.00951		Camk2n1	Down	4q	-1.02179	0.0613		Upk3b	Down	chr5	-2.38234
Ddah1	Down	3q	-1.08364	7.65e-08		Camk4	Down	18q	-1.7957	0.0618		Myl7	Down	chr11	-2.38112
Ddit3	Down	10q	-1	0.0945		Cap2	Down	13q	-1.2922	0.017		Cyp24a1	Down	chr2	-2.37916
Dgka	Down	10q	-1.45561	9.39e-05		Capn6	Down	Xq	-2.35365	0.00141		Agmat	Down	chr4	-2.3693
Dhrs3	Down	4q	-1.03576	0.017		Car14	Down	3q	-1.62189	5.93e-06		Tmem145	Down	chr7	-2.36571
Dio3	Down	12q	-1.56543	4.05e-12		Car9	Down	4q	-2.74576	1.18e-12		Sox11	Down	chr12	-2.36488
Dnmt3a	Down	12q	-1.21696	4.05e-12		Caskin1	Down	17q	-1.14942	0.0184		Dok2	Down	chr14	-2.34441
Dnmt3l	Down	10q	-2.73254	1.16e-33		Casp12	Down	9q	-2.76161	0.00745		Psmb10	Down	chr8	-2.34163
Dok2	Down	14q	-1.70066	0.00825		Cbx4	Down	11q	-1.84727	0.00045		Rab19	Down	chr6	-2.32788
Dpys	Down	15q	-1.56682	6.74e-09		Cbx8	Down	11q	-1.32667	0.0615		Elfn1	Down	chr5	-2.31159
Dsp	Down	13q	-1.25597	7.14e-10		Ccdc8	Down	7q	-1.39868	0.000834		Apoa1	Down	chr9	-2.30517
Dtna	Down	18q	-2.65269	9.29e-08		Ccdc80	Down	16q	-2.2595	0.044		Mmp25	Down	chr17	-2.30517
Dtx1	Down	5q	-1.5882	4.17e-07		Ccnd2	Down	6q	-1.85604	6.57e-05		Rasgrp3	Down	chr17	-2.28551
Dusp3	Down	11q	-1.27383	0.00196		Cd248	Down	19q	-2.33876	2.86e-14		Gdap1l1	Down	chr2	-2.27098
Dysf	Down	6q	-1.98019	0.0187		Cd24a	Down	10q	-1.4623	0.0545		Usp17la	Down	chr7	-2.26335
Eci3	Down	13q	-1.57752	0.0193		Cd300a	Down	11q	-1.89891	0.0566		B020004J07Rik	Down	chr4	-2.25271
Efnb2	Down	8q	-1.03979	0.073		Cd44	Down	2q	-1.6774	0.0323		Nell1	Down	chr7	-2.25271
Egfl7	Down	2q	-1.10383	2.97e-05		Cd55	Down	1q	-1.0336	0.0254		Gm12794	Down	chr4	-2.24505
Ehf	Down	2q	-2.59765	2.58e-05		Cd82	Down	2q	-1.74018	0.00365		Jsrp1	Down	chr10	-2.24256
Emilin1	Down	5q	-1.26709	0.0109		Cd93	Down	2q	-2.34471	0.0477		Hesx1	Down	chr14	-2.24132
Emp2	Down	16q	-1.62552	0.0182		Cdh11	Down	8q	-4.30537	1.55e-58		Fam57b	Down	chr7	-2.23313
Epas1	Down	17q	-1.23178	5.8e-06		Cdh2	Down	18q	-1.50305	0.000394		Mmel1	Down	chr4	-2.23117
Ephx2	Down	14q	-2.98315	0.00284		Cdh5	Down	8q	-2.79797	0.00148		Lrrc36	Down	chr8	-2.2264
Eps8l2	Down	7q	-1.93178	5.04e-10		Cdh6	Down	15q	-2.30278	0.00289		Dll1	Down	chr17	-2.22536
Epx	Down	11q	-2.0666	0.0183		Cdkn1a	Down	17q	-1.08971	6.21e-07		Aqp5	Down	chr15	-2.20879
Fads6	Down	11q	-1.25632	0.0644		Cdkn1c	Down	7q	-1.28375	0.0877		Sema6a	Down	chr18	-2.18882
Fam107a	Down	14q	-1.86263	0.000837		Cdo1	Down	18q	-1.91354	3.55e-06		Cd24a	Down	chr10	-2.18609
Fam13c	Down	10q	-2.51585	0.000172		Cemip	Down	7q	-1.85511	0.000917		H2-T9	Down	chr17	-2.17934
Fam78a	Down	2q	-1.02111	0.0108		Cfh	Down	1q	-2.97195	0.00084		Pxdc1	Down	chr13	-2.17178
Fbln2	Down	6q	-1.46931	0.000189		Chst15	Down	7q	-1.95072	1.52e-05		Fzd2	Down	chr11	-2.16993
Fbp2	Down	13q	-1.06827	0.00302		Chst2	Down	9q	-1.73278	8.39e-05		Ifi35	Down	chr11	-2.1684
Fes	Down	7q	-1.42031	0.0377		Chsy3	Down	18q	-2.84601	5.14e-09		Sall2	Down	chr14	-2.16473
Fgf10	Down	13q	-2.05898	2.59e-08		Cish	Down	9q	-1.26648	0.000262		Gm11545	Down	chr11	-2.16078
Fgr	Down	4q	-2.11891	1.02e-06		Clec4a1	Down	6q	-3.05794	9.56e-05		Ascl2	Down	chr7	-2.1603
Flnc	Down	6q	-1.20605	0.0115		Clic6	Down	16q	-2.86799	4.61e-08		Gpx6	Down	chr13	-2.15149
Flrt3	Down	2q	-1.02027	0.0096		Clmp	Down	9q	-1.3221	0.00172		Ramp2	Down	chr11	-2.14418
Foxr1	Down	9q	-1.33273	0.0609		Clu	Down	14q	-1.95622	8.21e-06		Adm	Down	chr7	-2.14418
Foxr2	Down	Xq	-2.92269	2.22e-05		Cnksr2	Down	Xq	-1.39239	0.0127		Tagln	Down	chr9	-2.13626
Fxyd6	Down	9q	-1.3644	7.52e-05		Cobll1	Down	2q	-1.37975	0.0297		Mgarp	Down	chr3	-2.13512
Fzd10	Down	5q	-1.05485	3.94e-06		Col11a1	Down	3q	-2.30119	4.01e-17		Bcl6b	Down	chr11	-2.12645
G0s2	Down	1q	-1.04049	0.0706		Col12a1	Down	9q	-2.51912	1.63e-06		Pcbd1	Down	chr10	-2.1187
Gap43	Down	16q	-2.17268	7.83e-05		Col13a1	Down	10q	-3.63012	6.6e-07		Spata31d1b	Down	chr13	-2.10081
Gas7	Down	11q	-1.13565	0.0076		Col14a1	Down	15q	-5.58379	5.3e-13		Fhl2	Down	chr1	-2.10061
Gcnt1	Down	19q	-1.60014	3.49e-06		Col15a1	Down	4q	-4.60011	3.99e-14		Cldn6	Down	chr17	-2.0999
Gdf15	Down	8q	-1.3093	0.00489		Col16a1	Down	4q	-2.39024	0.00283		Lgals3bp	Down	chr11	-2.09531
Ggta1	Down	2q	-1.26685	9.74e-08		Col1a1	Down	11q	-3.88923	2.45e-31		Rpl26	Down	chr11	-2.07435
Glipr2	Down	4q	-2.15336	2.17e-06		Col1a2	Down	6q	-4.69099	2.98e-119		Sema6c	Down	chr3	-2.06668
Gm11545	Down	11q	-1.66684	0.0494		Col23a1	Down	11q	-1.78522	0.00493		Lat2	Down	chr5	-2.06552
Gm11627	Down	11q	-1.36655	0.0678		Col24a1	Down	3q	-3.25381	0.000842		Spink1	Down	chr18	-2.0655
Gm19705	Down	1q	-1.93302	0.00636		Col25a1	Down	3q	-3.44968	1.06e-06		Grin2c	Down	chr11	-2.06172
Gnb4	Down	3q	-1.11175	0.0872		Col26a1	Down	5q	-1.3896	0.000919		Myl9	Down	chr2	-2.06024
Gng2	Down	14q	-1.50005	0.0123		Col27a1	Down	4q	-1.59031	6.92e-05		Cnn1	Down	chr9	-2.05153
Gprc5a	Down	6q	-1.06976	0.0101		Col3a1	Down	1q	-4.82135	2.88e-11		Pramef25	Down	chr4	-2.05035
Gprc5c	Down	11q	-1.87389	4.41e-05		Col4a1	Down	8q	-1.77519	1.06e-07		Msx1	Down	chr5	-2.05032
Grb7	Down	11q	-1.8961	5.97e-05		Col4a2	Down	8q	-1.65943	0.00113		Atp1a3	Down	chr7	-2.04951
Gse1	Down	8q	-1.09561	2.92e-07		Col4a5	Down	Xq	-2.45255	6.47e-05		Hsd11b2	Down	chr8	-2.03919
Hck	Down	2q	-2.0322	0.00748		Col5a1	Down	2q	-2.51025	2.99e-41		Gadd45g	Down	chr13	-2.035
Hecw2	Down	1q	-1.68794	1.81e-05		Col5a2	Down	1q	-4.79204	2.04e-24		Gm13119	Down	chr4	-2.02575
Hesx1	Down	14q	-1.10457	0.00184		Col6a1	Down	10q	-3.92459	1.23e-82		Lincpint	Down	chr6	-2.02442
Hmga2	Down	10q	-1.30052	0.000564		Col6a2	Down	10q	-4.23199	1.04e-33		Ebi3	Down	chr17	-2.01671
Hnf1a	Down	5q	-1.08382	0.00967		Col6a3	Down	1q	-4.35542	1.97e-31		Nkx6-2	Down	chr7	-2.01299
Hsd17b11	Down	5q	-1.1476	0.00561		Col8a1	Down	16q	-2.53296	5.26e-13		Pdlim3	Down	chr8	-2.01158
Hsd17b14	Down	7q	-1.49158	9.49e-07		Col8a2	Down	4q	-3.54106	1.2e-45		Rem2	Down	chr14	-2.01122
Hspa12a	Down	19q	-1.41319	0.0798		Col9a1	Down	1q	-5.82452	9.98e-16		Platr8	Down	chr2	-2.00561
Ier3	Down	17q	-1.17643	0.0178		Col9a3	Down	2q	-1.05255	0.069		Plvap	Down	chr8	-1.98967
Ifi35	Down	11q	-2.2834	2.25e-06		Copz2	Down	11q	-1.38952	0.00638		Cpne9	Down	chr6	-1.98932
Igf2	Down	7q	-3.24979	2.72e-20		Cpn1	Down	19q	-1.64551	0.00317		Ddit4	Down	chr10	-1.98498
Igfals	Down	17q	-1.97972	0.000124		Cpq	Down	15q	-2.10804	0.00982		Dmkn	Down	chr7	-1.9834
Igsf9	Down	1q	-1.86215	7.35e-05		Cpxm1	Down	2q	-1.09492	0.000103		Unc5a	Down	chr13	-1.9729
Il34	Down	8q	-1.19216	0.00546		Cpz	Down	5q	-1.49541	0.000626		Gck	Down	chr11	-1.97085
Ina	Down	19q	-1.42564	0.00202		Crabp2	Down	3q	-2.0737	0.0296		Nphs1os	Down	chr7	-1.96976
Inf2	Down	12q	-1.00921	9.18e-05		Crb2	Down	2q	-2.06828	0.00313		Kirrel2	Down	chr7	-1.95238
Irak2	Down	6q	-1.45427	2.01e-09		Creb3l2	Down	6q	-1.4728	5.14e-07		Peg3os	Down	chr7	-1.95059
Irf6	Down	1q	-1.14047	0.0682		Crispld2	Down	8q	-2.03574	6.89e-12		Atp4b	Down	chr8	-1.94116
Kalrn	Down	16q	-1.13921	1.54e-06		Crlf1	Down	8q	-2.4806	1.98e-06		Efnb2	Down	chr8	-1.93761
Kank1	Down	19q	-1.07913	0.00908		Cryaa	Down	17q	-4.51639	3.23e-08		Psors1c2	Down	chr17	-1.92245
Kcnb1	Down	2q	-1.13031	0.0144		Csf1r	Down	18q	-2.13084	0.00206		Nes	Down	chr3	-1.91951
Kcnh3	Down	15q	-1.66458	0.000125		Ctla2a	Down	13q	-3.72814	1.67e-12		Tmem54	Down	chr4	-1.9094
Kdelr3	Down	15q	-1.35873	0.0022		Ctsh	Down	9q	-1.67568	7.06e-10		Tubb4a	Down	chr17	-1.90547
Khdc3	Down	9q	-2.26497	5.56e-15		Cttnbp2	Down	6q	-2.32633	0.0162		Arhgap9	Down	chr10	-1.89881
Kif5a	Down	10q	-1.06094	0.00231		Cubn	Down	2q	-1.35896	0.00321		Ctsw	Down	chr19	-1.89471
Kifc3	Down	8q	-3.20572	8.25e-20		Cx3cl1	Down	8q	-1.50312	0.0516		Stra6	Down	chr9	-1.8908
Kirrel2	Down	7q	-2.08138	1.35e-08		Cxcl12	Down	6q	-2.34725	2.99e-21		Bhlhe40	Down	chr6	-1.89056
Klhl13	Down	Xq	-1.0048	0.0046		Cybrd1	Down	2q	-2.16715	0.00074		Hdc	Down	chr2	-1.88686
Klk1	Down	7q	-2.62237	9.32e-07		Cyp2s1	Down	7q	-1.13732	5.56e-06		Aqp6	Down	chr15	-1.88484
Klk10	Down	7q	-3.04561	2.9e-09		Daam2	Down	17q	-4.13568	1.65e-40		1600014C23Rik	Down	chr17	-1.88484
Klk13	Down	7q	-1.95924	0.00746		Dab2	Down	15q	-1.9645	0.0126		Trim63	Down	chr4	-1.88266
Klk8	Down	7q	-1.98015	0.00132		Dact3	Down	7q	-1.06376	0.0557		Usp17lc	Down	chr7	-1.88115
Krt18	Down	15q	-1.19283	0.0755		Dapk2	Down	9q	-1.34152	0.00756		Cntfr	Down	chr4	-1.87135
Krt42	Down	11q	-2.57543	3.01e-22		Dchs1	Down	7q	-2.40443	4.28e-08		Nphs1	Down	chr7	-1.86687
Krt8	Down	15q	-1.10457	0.0991		Dclk1	Down	3q	-1.64622	0.00292		Gfra3	Down	chr18	-1.86554
Lefty1	Down	1q	-2.92926	0.000821		Dcn	Down	10q	-4.18896	5.73e-11		Cdx1	Down	chr18	-1.86038
Lefty2	Down	1q	-1.49578	1.3e-19		Ddit3	Down	10q	-1.20605	1.08e-05		Gm10677	Down	chr9	-1.85958
Lgals1	Down	15q	-1.43065	4.33e-06		Ddr2	Down	1q	-4.09903	9.88e-07		Lsp1	Down	chr7	-1.85086
Lgals3	Down	14q	-2.58852	6.24e-10		Des	Down	1q	-2.60918	1.44e-06		Dio3	Down	chr12	-1.85083
Lgals9	Down	11q	-2.06614	0.01		Dio3	Down	12q	-1.93777	1.14e-05		Ap3b2	Down	chr7	-1.84179
Lhfpl2	Down	13q	-1.51755	4.1e-08		Dkk2	Down	3q	-4.15876	4.07e-20		Igfbp5	Down	chr1	-1.83885
Lin28a	Down	4q	-1.99921	1.93e-08		Dkk3	Down	7q	-1.69134	1.43e-05		Col13a1	Down	chr10	-1.83816
Liph	Down	16q	-3.74396	3.11e-45		Dlg4	Down	11q	-1.3307	0.00322		C2	Down	chr17	-1.83726
Lrmp	Down	6q	-1.72175	5.28e-10		Dmpk	Down	7q	-1.3807	0.00019		Cxcl10	Down	chr5	-1.83485
Lrp2	Down	2q	-1.28918	0.032		Dnajb4	Down	3q	-1.10589	0.0244		Alox5ap	Down	chr5	-1.81994
Lrrc52	Down	1q	-1.29887	0.0261		Dock8	Down	19q	-1.69318	0.0134		P2rx2	Down	chr5	-1.81982
Lrrn4	Down	2q	-1.00039	0.00351		Dok4	Down	8q	-2.15314	3.23e-07		Fgf10	Down	chr13	-1.81975
Lrtm2	Down	6q	-1.91071	0.00966		Dpep1	Down	8q	-4.56218	5.34e-12		Prkcdbp	Down	chr7	-1.81975
Mall	Down	2q	-1.78575	5.11e-05		Dpf3	Down	12q	-1.77591	0.00996		Zfp652os	Down	chr11	-1.81975
Mapk8ip2	Down	15q	-2.61658	1.3e-09		Dpp4	Down	2q	-1.88647	4.01e-05		Fam162b	Down	chr10	-1.81974
Mapkapk3	Down	9q	-1.1993	0.00392		Dyrk2	Down	10q	-1.3046	4.82e-06		Prima1	Down	chr12	-1.81974
Megf11	Down	9q	-1.03479	0.00281		Dzip1l	Down	9q	-1.00092	0.0497		Snord23	Down	chr7	-1.81974
Mmel1	Down	4q	-3.27517	4.4e-08		Ebf4	Down	2q	-1.77338	0.0228		Bhlhe41	Down	chr6	-1.81519
Mogat2	Down	7q	-2.41516	5.3e-06		Ece1	Down	4q	-1.0058	1.78e-05		Usp17lb	Down	chr7	-1.8104
Mup6	Down	4q	-1.47228	0.0167		Ecm1	Down	3q	-1.86198	0.0012		Gm1995	Down	chr12	-1.80901
Myh13	Down	11q	-1.42668	0.0144		Edil3	Down	13q	-2.65646	5.55e-09		Tapbpl	Down	chr6	-1.80037
Myl7	Down	11q	-2.55855	1.57e-09		Ednra	Down	8q	-2.99484	3.05e-06		Pou3f1	Down	chr4	-1.79786
Myo18b	Down	5q	-3.45458	5.62e-13		Ednrb	Down	14q	-4.32742	8.22e-12		Ifi27	Down	chr12	-1.79706
Myo1a	Down	10q	-3.16714	2.17e-24		Eef2k	Down	7q	-1.00159	0.000209		Chst15	Down	chr7	-1.78939
Myrf	Down	19q	-2.85041	1.45e-09		Efna1	Down	3q	-1.015	0.0465		Snord33	Down	chr7	-1.77792
NA	Down	NANA	-1.98327	0.0109		Egflam	Down	15q	-2.19387	0.0246		Igfbp4	Down	chr11	-1.7754
Naaa	Down	5q	-1.87685	1.07e-10		Ehbp1l1	Down	19q	-1.44507	0.013		Dll3	Down	chr7	-1.77465
Naalad2	Down	9q	-1.74892	2.42e-05		Elf4	Down	Xq	-1.16989	0.00464		2900009J06Rik	Down	chr1	-1.77383
Ndrg1	Down	15q	-1.28206	0.000293		Eln	Down	5q	-2.26976	2.84e-09		Crip1	Down	chr12	-1.77223
Nedd4l	Down	18q	-1.19839	4.71e-12		Emilin1	Down	5q	-3.47129	7.37e-58		Tns4	Down	chr11	-1.76575
Nhsl2	Down	Xq	-1.84127	1.13e-10		Emilin2	Down	17q	-1.65137	0.00849		Stc1	Down	chr14	-1.76425
Niban2	Down	2q	-1.08612	0.000152		Emp3	Down	7q	-2.0731	0.000285		Lrcol1	Down	chr5	-1.76085
Nlrp9b	Down	7q	-1.83232	0.0992		Eno2	Down	6q	-1.20034	2.02e-09		Ckb	Down	chr12	-1.75887
Nphs1	Down	7q	-1.93379	1.04e-12		Eno3	Down	11q	-1.47369	0.0366		Upk3bl	Down	chr5	-1.75655
Nphs1os	Down	7q	-2.41699	0.000243		Enpp1	Down	10q	-2.5026	4.76e-06		Cpt1b	Down	chr15	-1.75512
Nr4a1	Down	15q	-1.20069	7.71e-06		Epha3	Down	16q	-4.66514	9.06e-11		Dnmt3a	Down	chr12	-1.74776
Nupr1	Down	7q	-1.83763	0.00262		Epha7	Down	4q	-1.02783	0.0128		Spta1	Down	chr1	-1.73541
Nyap1	Down	5q	-2.16826	0.000181		Evi5l	Down	8q	-1.3557	0.027		Pwwp2b	Down	chr7	-1.73457
Oas2	Down	5q	-1.63052	0.00159		Evx1	Down	6q	-2.8421	0.0197		Tmem59l	Down	chr8	-1.72323
Obox6	Down	7q	-3.18893	1.58e-13		Exph5	Down	9q	-1.68279	0.0212		Snai1	Down	chr2	-1.72109
Oplah	Down	15q	-1.89592	0.000369		Eya2	Down	2q	-1.2348	0.0128		Zfp467	Down	chr6	-1.72084
Optn	Down	2q	-1.15005	0.000675		F13a1	Down	13q	-6.18186	1.48e-07		Enpp2	Down	chr15	-1.71833
Osm	Down	11q	-2.65199	9e-17		F2	Down	2q	-1.21104	0.0638		Plekha2	Down	chr8	-1.71822
P4ha3	Down	7q	-1.77409	2.48e-09		F2r	Down	13q	-1.55567	0.00209		BC048679	Down	chr7	-1.71081
Palld	Down	8q	-1.65689	8.39e-10		Fads3	Down	19q	-1.70583	0.0005		Btbd17	Down	chr11	-1.70871
Palm3	Down	8q	-1.30791	3.86e-05		Fam114a1	Down	5q	-1.25641	0.013		Plaur	Down	chr7	-1.70871
Panct2	Down	1q	-1.61925	0.000256		Fam160a1	Down	3q	-1.07789	0.0544		Lpl	Down	chr8	-1.70824
Patl2	Down	2q	-3.27693	3.87e-13		Fam189a2	Down	19q	-1.94237	3.04e-05		Tnnt1	Down	chr7	-1.69996
Pbx1	Down	1q	-1.41489	9.26e-06		Fam20c	Down	5q	-1.27823	0.0612		Emx1	Down	chr6	-1.69946
Pde1b	Down	15q	-1.98223	4.05e-09		Farp2	Down	1q	-1.25105	0.0803		Gpha2	Down	chr19	-1.69945
Pdlim4	Down	11q	-2.25877	1.97e-08		Fas	Down	19q	-1.51911	0.0291		Epo	Down	chr5	-1.69944
Pdzd4	Down	Xq	-1.21941	1.74e-08		Fat3	Down	9q	-4.22781	3.77e-18		Copz2	Down	chr11	-1.69773
Pglyrp1	Down	7q	-1.22225	0.00482		Fat4	Down	3q	-3.9258	1.66e-25		Lst1	Down	chr17	-1.69575
Phactr3	Down	2q	-1.37029	0.00196		Fbln1	Down	15q	-1.33261	0.000192		Ndufa4l2	Down	chr10	-1.69067
Phyhd1	Down	2q	-1.37585	0.0118		Fbln2	Down	6q	-2.45338	0.00017		Tmem92	Down	chr11	-1.68669
Pitx2	Down	3q	-3.33226	2.2e-15		Fbln5	Down	12q	-3.01254	4.41e-07		Tulp1	Down	chr17	-1.68409
Pkhd1	Down	1q	-1.70337	0.00489		Fbn1	Down	2q	-3.0971	1.2e-36		Nkx2-5	Down	chr17	-1.67366
Pla1a	Down	16q	-1.6445	3.36e-07		Fbn2	Down	18q	-3.8964	2e-37		H2-Q10	Down	chr17	-1.65468
Pla2g10	Down	16q	-1.43611	0.0193		Fgb	Down	3q	-6.67709	3.25e-32		Dnmt3b	Down	chr2	-1.65345
Platr14	Down	2q	-1.25818	1.53e-07		Fgd3	Down	13q	-2.34994	1.81e-05		Parp9	Down	chr16	-1.65261
Platr21	Down	Xq	-1.62748	0.00194		Fgf10	Down	13q	-1.99428	8.35e-08		Marveld3	Down	chr8	-1.65062
Plbd1	Down	6q	-1.21678	0.00265		Fhl2	Down	1q	-1.49741	0.0956		Lin28a	Down	chr4	-1.6488
Pld1	Down	3q	-1.63236	4.54e-06		Filip1l	Down	16q	-2.04652	1.38e-07		Nefl	Down	chr14	-1.64412
Plek2	Down	12q	-1.70644	0.0153		Fjx1	Down	2q	-1.00577	0.0106		Cdc42ep1	Down	chr15	-1.63968
Plekha2	Down	8q	-1.3	3.92e-13		Fkbp10	Down	11q	-1.27752	0.0015		Spock2	Down	chr10	-1.62823
Plekha4	Down	7q	-1.97528	5.72e-09		Fkbp7	Down	2q	-1.66533	0.0237		Phldb3	Down	chr7	-1.62811
Plekhg5	Down	4q	-1.12921	6.39e-08		Flrt1	Down	19q	-2.07469	0.00773		Sox10	Down	chr15	-1.62457
Plekhh1	Down	12q	-1.01263	0.00022		Flrt2	Down	12q	-1.52758	0.0015		Slc30a2	Down	chr4	-1.62448
Plet1	Down	9q	-3.79521	2.64e-11		Flt1	Down	5q	-1.45849	0.0842		Flt1	Down	chr5	-1.62259
Plin2	Down	4q	-1.08792	6.97e-10		Fmnl3	Down	15q	-1.03462	0.000345		Gdap10	Down	chr12	-1.6031
Pltp	Down	2q	-1.4065	1.16e-09		Fmod	Down	1q	-6.30205	2.09e-16		Olfr1372-ps1	Down	chr11	-1.60091
Plxdc1	Down	11q	-1.56234	1.49e-05		Fn1	Down	1q	-1.29557	5.15e-09		Hist1h2ae	Down	chr13	-1.60018
Pmel	Down	10q	-1.46304	2.58e-07		Fndc3b	Down	3q	-1.0327	0.0162		Ecscr	Down	chr18	-1.59936
Pou2f3	Down	9q	-2.445	0.000507		Fos	Down	12q	-1.46047	1.33e-05		Ltbp3	Down	chr19	-1.59675
Pou4f2	Down	8q	-2.04327	0.00345		Fosb	Down	7q	-3.1732	1.12e-05		Pou2f2	Down	chr7	-1.58701
Ppp1r18	Down	17q	-1.00721	0.00908		Foxa1	Down	12q	-3.81857	1.28e-32		3110079O15Rik	Down	chr1	-1.58528
Ppp1r1a	Down	15q	-1.61882	2.07e-08		Foxa2	Down	2q	-2.14799	0.0273		Sohlh1	Down	chr2	-1.58528
Prdm1	Down	10q	-2.01585	2.94e-15		Foxa3	Down	7q	-1.66733	0.0432		Myo18b	Down	chr5	-1.58262
Prkca	Down	11q	-1.43003	0.0082		Foxf1	Down	8q	-2.04832	0.018		Atp1a4	Down	chr1	-1.58123
Prss8	Down	7q	-1.66342	0.00782		Foxq1	Down	13q	-1.88675	0.000913		T	Down	chr17	-1.58122
Psd4	Down	2q	-3.88581	4.75e-27		Frem1	Down	4q	-5.5143	4.91e-35		Il17b	Down	chr18	-1.5808
Ptgis	Down	2q	-1.49494	3.93e-05		Fstl1	Down	16q	-2.14184	2.2e-11		Foxh1	Down	chr15	-1.58063
Ptpn13	Down	5q	-1.02295	0.000106		Fxyd5	Down	7q	-1.81561	0.0751		Kctd19	Down	chr8	-1.58062
Qprt	Down	7q	-2.30164	9.01e-07		Fzd1	Down	5q	-2.50101	6.66e-07		Cebpa	Down	chr7	-1.57593
R3hdml	Down	2q	-2.59546	3.09e-05		Fzd4	Down	7q	-1.67665	0.00151		Psd4	Down	chr2	-1.57384
Rab27a	Down	9q	-2.32577	1.63e-11		G0s2	Down	1q	-2.21408	6.39e-06		Sult2b1	Down	chr7	-1.5714
Rab30	Down	7q	-1.29813	0.0035		Gab2	Down	7q	-1.10033	0.0824		Pld4	Down	chr12	-1.57132
Rab3il1	Down	19q	-1.12376	0.0698		Gadd45g	Down	13q	-1.27	0.0374		Cck	Down	chr9	-1.55671
Rap1gap	Down	4q	-1.15347	0.000109		Galns	Down	8q	-1.10342	0.0403		Nyap1	Down	chr5	-1.55538
Rarg	Down	15q	-1.28007	0.000109		Gas1	Down	13q	-1.92968	0.000442		Cacnb3	Down	chr15	-1.55464
Rasa4	Down	5q	-1.00662	0.00153		Gas6	Down	8q	-1.64972	5.34e-13		Rasef	Down	chr4	-1.54221
Rasgef1a	Down	6q	-1.62447	4.49e-06		Gata4	Down	14q	-2.58934	2.81e-21		Treml2	Down	chr17	-1.54155
Rasgrp1	Down	2q	-1.85564	7.52e-05		Gata6	Down	18q	-2.75589	1.08e-23		Espn	Down	chr4	-1.53483
Rasgrp3	Down	17q	-3.64715	0.000139		Gfra1	Down	19q	-2.45368	0.00849		Thy1	Down	chr9	-1.53044
Rbm47	Down	5q	-1.33456	0.0137		Gfra2	Down	14q	-2.09902	0.00289		Gm8994	Down	chr6	-1.53024
Rbp1	Down	9q	-1.19452	0.0166		Ggt1	Down	10q	-1.13496	0.0122		Card14	Down	chr11	-1.52643
Rcsd1	Down	1q	-1.14609	1.16e-05		Ghrl	Down	6q	-5.46662	4.2e-09		Hpn	Down	chr7	-1.52294
Rgcc	Down	14q	-2.02831	4.17e-07		Gipr	Down	7q	-1.70112	0.0205		Rbbp8nl	Down	chr2	-1.52018
Ripk4	Down	16q	-1.1094	0.0722		Glipr1	Down	10q	-2.81957	0.000418		E130304I02Rik	Down	chr7	-1.51647
Ripply1	Down	Xq	-3.50336	4.38e-08		Glod5	Down	Xq	-1.2599	0.0461		Cacna1g	Down	chr11	-1.51152
Rragd	Down	4q	-1.27954	6.72e-12		Glrb	Down	3q	-1.62001	0.0334		Tacstd2	Down	chr6	-1.50531
S100a10	Down	3q	-2.23792	4.79e-16		Gm13889	Down	2q	-2.28001	0.00869		Rgcc	Down	chr14	-1.50164
S100a11	Down	3q	-1.78574	3.48e-09		Gnas	Down	2q	-1.26896	0.0374		Defb42	Down	chr14	-1.49782
S100a6	Down	3q	-1.08944	0.0507		Gng11	Down	6q	-2.3201	0.00271		Defb25	Down	chr2	-1.49782
Sash3	Down	Xq	-1.61302	0.0927		Golim4	Down	3q	-1.1226	0.000919		Snord32a	Down	chr7	-1.49782
Saxo1	Down	4q	-1.42197	0.00361		Gpc3	Down	Xq	-1.70462	2.15e-17		AF357399	Down	chr7	-1.49782
Scara5	Down	14q	-1.43238	8.75e-06		Gpnmb	Down	6q	-2.81592	6.87e-06		Igtp	Down	chr11	-1.49782
Scube3	Down	17q	-1.23521	0.00196		Gpr146	Down	5q	-1.28036	0.0811		8430430B14Rik	Down	chr17	-1.49782
Sema6c	Down	3q	-2.03685	1.82e-05		Gpsm1	Down	2q	-1.09318	0.0094		Zfp385c	Down	chr11	-1.49388
Serpinb6c	Down	13q	-1.03436	4.01e-06		Greb1	Down	12q	-2.07945	0.0165		Rgl3	Down	chr9	-1.49303
Serpinb9	Down	13q	-1.65608	0.00549		Gria3	Down	Xq	-2.20122	0.000256		Gprc5c	Down	chr11	-1.49188
Serpinb9b	Down	13q	-2.59483	7.75e-10		Grik4	Down	9q	-1.93959	0.0379		Serpinb9	Down	chr13	-1.48804
Serpine1	Down	5q	-1.13612	0.00256		Gxylt2	Down	6q	-2.47809	0.000129		Ccno	Down	chr13	-1.47602
Serpinh1	Down	7q	-1.76109	3.87e-13		Gypc	Down	18q	-2.42616	8.39e-05		Grid2ip	Down	chr5	-1.47068
Sertad1	Down	7q	-1.38912	7.9e-06		Habp2	Down	19q	-5.469	1.71e-13		Fam13c	Down	chr10	-1.46751
Sfn	Down	4q	-1.25762	0.0788		Hand2	Down	8q	-4.882	1.96e-15		Cdkl1	Down	chr12	-1.46611
Slc13a2	Down	11q	-1.57926	0.00279		Hapln1	Down	13q	-2.2497	0.0578		Epha8	Down	chr4	-1.46356
Slc17a9	Down	2q	-1.09807	0.000365		Has2	Down	15q	-2.20698	0.00669		Mypn	Down	chr10	-1.46129
Slc1a1	Down	19q	-1.51682	3.94e-06		Hba-x	Down	11q	-6.11164	7.22e-12		Lrp2	Down	chr2	-1.46124
Slc23a1	Down	18q	-2.50184	3.35e-06		Hbb-bh1	Down	7q	-7.51821	2.07e-10		Cnr1	Down	chr4	-1.46076
Slc29a3	Down	10q	-1.06485	0.000451		Hbb-y	Down	7q	-9.76226	2.69e-07		2010107G23Rik	Down	chr10	-1.45676
Slc35f2	Down	9q	-1.07511	1.25e-06		Hcfc2	Down	10q	-1.26123	0.000283		Fgf3	Down	chr7	-1.456
Slc41a3	Down	6q	-2.93794	7.08e-07		Hdac5	Down	11q	-1.07369	0.000769		Gja1	Down	chr10	-1.45274
Slc43a3	Down	2q	-1.09557	0.0777		Hdac7	Down	15q	-1.30418	0.0638		Rasl10a	Down	chr11	-1.44891
Slc47a1	Down	11q	-1.30013	0.00142		Herpud1	Down	8q	-1.15934	0.0288		Erap1	Down	chr13	-1.44839
Slc4a11	Down	2q	-1.68292	1.38e-05		Hgf	Down	5q	-5.0403	4.84e-05		Podxl	Down	chr6	-1.44749
Slc4a8	Down	15q	-1.45235	2.5e-15		Hkdc1	Down	10q	-3.46201	3.09e-20		Crmp1	Down	chr5	-1.44673
Slc51a	Down	16q	-1.12654	0.00237		Hlx	Down	1q	-3.46104	5.1e-06		Epor	Down	chr9	-1.44448
Slc5a1	Down	5q	-1.17566	0.00879		Hmcn1	Down	1q	-1.57487	0.0297		Arap3	Down	chr18	-1.44289
Slc5a11	Down	7q	-1.18706	0.00177		Hmga2	Down	10q	-1.1023	0.0384		S100a13	Down	chr3	-1.43185
Slc6a7	Down	18q	-1.55423	0.023		Hnf1b	Down	11q	-2.73401	3.88e-08		Lingo3	Down	chr10	-1.42792
Slco4a1	Down	2q	-2.34376	4.29e-05		Hnf4a	Down	2q	-4.02395	2.18e-14		Gng11	Down	chr6	-1.42382
Slco4c1	Down	1q	-1.39343	0.0446		Hoxa10	Down	6q	-4.54423	3.05e-09		Myrf	Down	chr19	-1.42353
Slfn9	Down	11q	-1.69355	0.00432		Hoxa11os	Down	6q	-6.46986	7.52e-09		Irf1	Down	chr11	-1.41932
Smoc1	Down	12q	-1.9182	2.53e-13		Hoxb2	Down	11q	-3.86571	4.69e-07		BC028528	Down	chr3	-1.41929
Smtnl1	Down	2q	-1.41369	0.00304		Hoxb3	Down	11q	-4.01248	3.23e-05		Slc46a3	Down	chr5	-1.41634
Snx10	Down	6q	-1.08723	3.72e-06		Hoxb4	Down	11q	-2.90943	6.04e-05		Anxa2	Down	chr9	-1.41287
Spata13	Down	14q	-1.05537	0.0113		Hoxd11	Down	2q	-4.93982	3.23e-07		Padi6	Down	chr4	-1.41156
Spire2	Down	8q	-2.11085	3.31e-10		Hoxd13	Down	2q	-1.52004	0.0947		Platr17	Down	chr17	-1.40828
Spns3	Down	11q	-1.77516	0.0234		Hpx	Down	7q	-4.80946	2.72e-06		Rln3	Down	chr8	-1.40706
Spta1	Down	1q	-1.52965	0.02		Hs6st2	Down	Xq	-1.90992	1.59e-05		Ina	Down	chr19	-1.40624
Ssc4d	Down	5q	-1.10044	0.0272		Hsd11b2	Down	8q	-2.79963	2.66e-11		Rps6kl1	Down	chr12	-1.40016
Stra8	Down	6q	-2.58683	6.35e-10		Hsf4	Down	8q	-2.80921	1.06e-09		Sh2b2	Down	chr5	-1.39749
Susd2	Down	10q	-1.18159	0.0049		Hspa12b	Down	2q	-1.93685	0.0857		Papl	Down	chr7	-1.39729
Sytl3	Down	17q	-1.7956	1.25e-12		Hspb7	Down	4q	-5.22275	1.56e-10		Cdkn1c	Down	chr7	-1.39603
Tdrd12	Down	7q	-1.02688	1.04e-07		Htra3	Down	5q	-2.32212	0.00136		Tspan8	Down	chr10	-1.39397
Tekt1	Down	11q	-1.96459	2.24e-06		Ier5	Down	1q	-1.13828	0.013		Tppp3	Down	chr8	-1.39136
Tgfbi	Down	13q	-2.55558	1.22e-05		Igdcc4	Down	9q	-1.57678	0.00112		Pfkfb3	Down	chr2	-1.38501
Thy1	Down	9q	-2.24215	7.53e-06		Igf2	Down	7q	-3.69999	5.29e-15		Nexn	Down	chr3	-1.38416
Timp3	Down	10q	-1.37674	4.04e-05		Igfbp4	Down	11q	-1.79719	0.0285		Adssl1	Down	chr12	-1.38234
Tm4sf5	Down	11q	-2.73865	2.52e-06		Igfbp5	Down	1q	-3.82815	9.76e-22		Tmem52	Down	chr4	-1.3803
Tmem130	Down	5q	-1.22964	0.0744		Igfbp7	Down	5q	-3.72622	3.44e-11		Irgm2	Down	chr11	-1.37977
Tmem229b	Down	12q	-1.2746	0.029		Ihh	Down	1q	-2.75314	0.00128		Plekhg4	Down	chr8	-1.37797
Tmem37	Down	1q	-1.00439	0.0924		Il11	Down	7q	-2.22148	0.00624		E130218I03Rik	Down	chr4	-1.37719
Tmem40	Down	6q	-1.53507	0.000101		Il11ra1	Down	4q	-1.8593	8.58e-07		Upp1	Down	chr11	-1.37447
Tmem63a	Down	1q	-1.34471	2.58e-05		Il1r1	Down	1q	-1.941	0.000434		Dact3	Down	chr7	-1.37383
Tmprss11d	Down	5q	-1.86319	2.42e-05		Il2rb	Down	15q	-1.88205	0.0756		Npy	Down	chr6	-1.37228
Tnfaip8l2	Down	3q	-1.98915	0.00314		Ildr2	Down	1q	-2.76145	1.13e-05		Agrp	Down	chr8	-1.36657
Tnik	Down	3q	-1.1734	0.0423		Inafm2	Down	2q	-1.17784	0.00514		Hrc	Down	chr7	-1.36637
Tom1l1	Down	11q	-1.11631	0.00324		Inhba	Down	13q	-1.87598	0.0145		Tekt5	Down	chr16	-1.36379
Tppp3	Down	8q	-2.53694	4.4e-08		Irag1	Down	7q	-4.41832	9.08e-06		H2-K2	Down	chr17	-1.36351
Traf3ip2	Down	10q	-1.21121	7.56e-07		Irak2	Down	6q	-1.10939	0.00064		Cthrc1	Down	chr15	-1.36095
Trh	Down	6q	-2.00781	0.00044		Irf5	Down	6q	-1.84943	0.00367		Adgrg5	Down	chr8	-1.35953
Trim12c	Down	7q	-1.1442	0.0515		Irs4	Down	Xq	-2.37128	0.000638		Cox7a1	Down	chr7	-1.35906
Trim47	Down	11q	-1.1931	0.00592		Irx4	Down	13q	-1.62662	0.0192		Ier3	Down	chr17	-1.3538
Trim63	Down	4q	-1.98018	0.0231		Isl1	Down	13q	-3.17718	2.54e-05		Rnf207	Down	chr4	-1.34981
Ttc12	Down	9q	-1.27372	0.03		Islr	Down	9q	-5.38183	3.9e-17		Ppp1r3c	Down	chr19	-1.34782
Ttn	Down	2q	-1.27677	4.57e-09		Itga11	Down	9q	-2.20101	0.0296		Sema3f	Down	chr9	-1.34767
Ttyh1	Down	7q	-1.00367	0.0739		Itga4	Down	2q	-3.51646	1.01e-09		Zfp827	Down	chr8	-1.34733
Tuba8	Down	6q	-2.20441	0.00129		Itga5	Down	15q	-1.15882	0.0497		Naaa	Down	chr5	-1.34617
Tubb3	Down	8q	-1.09377	2.75e-05		Itga8	Down	2q	-1.80372	0.00214		Rrad	Down	chr8	-1.34582
Txlnb	Down	10q	-1.25843	0.00314		Itgb1	Down	8q	-1.33098	0.000162		Rragd	Down	chr4	-1.34324
Ubash3a	Down	17q	-1.35405	0.0644		Itgb3	Down	11q	-1.21549	2.4e-07		Krt18	Down	chr15	-1.34195
Ubxn11	Down	4q	-1.02928	0.0204		Itgb5	Down	16q	-1.01204	0.0296		Kctd15	Down	chr7	-1.34123
Ucma	Down	2q	-1.34988	0.0234		Itm2a	Down	Xq	-2.27	9.55e-20		Aoc3	Down	chr11	-1.34022
Unc13d	Down	11q	-2.38877	3.53e-06		Itm2b	Down	14q	-1.08548	1.08e-05		1700056E22Rik	Down	chr1	-1.33432
Unc5b	Down	10q	-2.09612	5.94e-07		Itm2c	Down	1q	-1.06993	0.00858		Flnc	Down	chr6	-1.32872
Upk1a	Down	7q	-1.95337	8.98e-09		Itprip	Down	19q	-1.49601	0.00522		Calca	Down	chr7	-1.32617
Usp29	Down	7q	-1.58638	0.0315		Jag1	Down	2q	-1.72091	1.27e-10		Cd4	Down	chr6	-1.32379
Usp35	Down	7q	-1.0463	0.0982		Jph2	Down	2q	-1.88044	0.0344		H2-Q4	Down	chr17	-1.32353
Vax2os	Down	6q	-1.96987	9.6e-08		Jun	Down	4q	-1.48187	0.000229		Stap2	Down	chr17	-1.32263
Vill	Down	9q	-2.43961	0.000261		Kalrn	Down	16q	-1.49354	2.65e-08		Cyp46a1	Down	chr12	-1.32061
Vim	Down	2q	-1.43659	8.42e-12		Kcne4	Down	1q	-9.54983	8.03e-07		Rpl28	Down	chr7	-1.31799
Wdr64	Down	1q	-1.14664	0.0354		Kcns1	Down	2q	-3.73386	0.000401		Stra8	Down	chr6	-1.31702
Wdr86	Down	5q	-2.1106	0.000555		Kcp	Down	6q	-2.30583	8.84e-12		Hk1	Down	chr10	-1.31701
Wdr95	Down	5q	-1.58424	0.0301		Kdelr3	Down	15q	-1.64662	5.66e-13		Trim14	Down	chr4	-1.31658
Wfdc2	Down	2q	-1.1457	1.37e-06		Kdr	Down	5q	-2.16778	0.0899		Rgs11	Down	chr17	-1.31495
Wls	Down	3q	-1.02638	0.000294		Kif26b	Down	1q	-3.19366	8.85e-30		Chga	Down	chr12	-1.31025
Xpnpep2	Down	Xq	-1.70637	0.0215		Klhdc8b	Down	9q	-2.11418	7.15e-05		Tmem63a	Down	chr1	-1.31004
Zbbx	Down	3q	-1.16021	0.0772		Klhl29	Down	12q	-1.11724	0.0949		Cox4i2	Down	chr2	-1.30733
Zbtb32	Down	7q	-1.02904	0.000105		Klhl6	Down	16q	-2.37869	0.0386		Barx2	Down	chr9	-1.30516
Zbtb7c	Down	18q	-1.06759	0.0816		Lama1	Down	17q	-1.19607	2.29e-06		1810019D21Rik	Down	chr8	-1.30447
Zc3h12a	Down	4q	-1.11915	0.00353		Lama4	Down	10q	-3.86077	5.07e-23		Lrrc27	Down	chr7	-1.29339
Zfp296	Down	7q	-1.02807	0.000115		Lamb1	Down	12q	-1.36167	5.24e-07		Gchfr	Down	chr2	-1.29258
Zp3	Down	5q	-1.4445	0.0153		Lamb2	Down	9q	-1.20967	0.0638		Klf17	Down	chr4	-1.29224
0610010F05Rik	Up	11q	1.06156	5.54e-06		Lamb3	Down	1q	-1.73657	0.00209		Ppm1n	Down	chr7	-1.29223
1110032F04Rik	Up	3q	1.49263	0.000802		Lbh	Down	17q	-1.62069	1.56e-10		Gadd45b	Down	chr10	-1.29128
2300002M23Rik	Up	17q	1.81884	0.000514		Lcp1	Down	14q	-1.69929	0.0194		Prkar1b	Down	chr5	-1.28752
6530402F18Rik	Up	2q	2.26359	4.17e-08		Ldlrad4	Down	18q	-1.03479	0.0548		Crxos	Down	chr7	-1.28687
Acaa1b	Up	9q	1.44223	0.00821		Lgals2	Down	15q	-3.03949	5.46e-05		P4ha1	Down	chr10	-1.28605
Acvr1	Up	2q	1.03145	0.000348		Lgals3bp	Down	11q	-1.76797	9.14e-10		Acap1	Down	chr11	-1.28496
Adam11	Up	11q	1.37327	0.0336		Lhx1	Down	11q	-2.36757	0.0923		Ikzf4	Down	chr10	-1.27804
Adamts10	Up	17q	1.14173	0.0442		Lims2	Down	18q	-1.70535	0.0141		BC021767	Down	chr3	-1.27679
Adamts15	Up	9q	1.71991	0.00394		Lipa	Down	19q	-1.04646	0.00635		Gbp9	Down	chr5	-1.2766
Adamts8	Up	9q	1.7854	1.37e-11		Lix1l	Down	3q	-2.12141	3.86e-10		Tpm2	Down	chr4	-1.27549
Adcy3	Up	12q	1.34381	1.57e-06		Lmod1	Down	1q	-1.90925	0.000334		Cela1	Down	chr15	-1.27542
Adgrg2	Up	Xq	1.81746	0.00217		Lox	Down	18q	-4.0105	1.65e-17		Nlrp9b	Down	chr7	-1.27282
Adora2b	Up	11q	1.37687	0.0243		Loxl1	Down	9q	-1.15632	0.00434		Nags	Down	chr11	-1.27243
Aldh1a3	Up	7q	4.12143	5.91e-51		Loxl2	Down	14q	-2.09069	2.22e-18		Myh13	Down	chr11	-1.27054
Ank2	Up	3q	1.06147	0.000329		Lpl	Down	8q	-1.75053	5.68e-05		Mrc2	Down	chr11	-1.26892
Ano1	Up	7q	1.59236	5.04e-10		Lrrc17	Down	5q	-9.88819	1.33e-07		Comp	Down	chr8	-1.26833
App	Up	16q	1.7029	5.43e-06		Lrrc75b	Down	10q	-2.72168	4.98e-05		Pkdcc	Down	chr17	-1.2672
Ar	Up	Xq	1.70901	0.00186		Lsp1	Down	7q	-1.88994	0.0516		Dtx3l	Down	chr16	-1.26561
Arhgap20	Up	9q	1.72119	0.00725		Ltbp1	Down	17q	-1.59694	4.14e-08		Ifi30	Down	chr8	-1.26371
Arid5b	Up	10q	1.13507	0.0164		Ltbp2	Down	12q	-1.22258	0.00116		Anapc16	Down	chr10	-1.26198
Arpin	Up	7q	1.25935	6.19e-05		Ltbp3	Down	19q	-1.56962	0.00182		Pgf	Down	chr12	-1.26192
Asphd2	Up	5q	1.40128	0.00459		Lum	Down	10q	-5.15197	1.4e-08		Vamp8	Down	chr6	-1.25769
B3gnt3	Up	8q	1.26906	1.69e-10		Lyz2	Down	10q	-6.19654	3.04e-07		Abhd14b	Down	chr9	-1.25595
B4galnt1	Up	10q	1.07389	0.00441		Mab21l2	Down	3q	-2.54047	0.0332		Tfap2e	Down	chr4	-1.2527
Bach2	Up	4q	1.46514	0.0391		Maf	Down	8q	-2.70326	8.8e-08		Car6	Down	chr4	-1.25023
Bag2	Up	1q	1.5747	3.41e-06		Magec2	Down	Xq	-1.37071	0.000285		Pros1	Up	chr16	1.25147
Bahcc1	Up	11q	1.14055	0.00697		Maged2	Down	Xq	-1.13738	0.000379		Btbd11	Up	chr10	1.25164
Bhlhe22	Up	3q	1.32827	0.0621		Mamdc2	Down	19q	-1.80255	0.00765		Ephx1	Up	chr1	1.25167
Bin1	Up	18q	1.11839	0.000126		Masp1	Down	16q	-2.10213	7.15e-05		Cyp2u1	Up	chr3	1.25425
Bmp1	Up	14q	1.60342	0.00223		Mcam	Down	9q	-1.44893	2.84e-13		Dnaja4	Up	chr9	1.25542
C1qtnf6	Up	15q	1.20565	0.078		Me1	Down	9q	-1.0959	0.00269		Shisa4	Up	chr1	1.25563
Cacna1h	Up	17q	1.9102	0.0144		Mecom	Down	3q	-3.30813	2.62e-08		Ikbkb	Up	chr8	1.25948
Car8	Up	4q	1.18319	0.0128		Med12l	Down	3q	-1.08054	0.0505		Fbxl16	Up	chr17	1.26136
Ccnd2	Up	6q	3.94989	0.0471		Mef2c	Down	13q	-2.89931	1.07e-05		Adamts7	Up	chr9	1.263
Celf2	Up	2q	1.09523	0.0122		Meg3	Down	12q	-2.5967	7.15e-15		Cacng8	Up	chr7	1.26471
Cemip	Up	7q	1.0635	0.0181		Megf10	Down	18q	-3.47666	3.78e-25		Camk1d	Up	chr2	1.26576
Chd7	Up	4q	1.06279	5.52e-06		Megf6	Down	4q	-1.42437	8.45e-07		Hbegf	Up	chr18	1.26781
Chrnd	Up	1q	2.56772	1.18e-05		Meis2	Down	2q	-2.65368	0.000905		Cacng7	Up	chr7	1.26959
Chst11	Up	10q	1.5771	0.000293		Mertk	Down	2q	-1.01011	0.0374		Kirrel	Up	chr3	1.26994
Chst2	Up	9q	1.15738	0.0329		Mest	Down	6q	-1.40916	0.000159		Arl14epl	Up	chr18	1.27019
Chst7	Up	Xq	1.26743	0.0447		Mfap2	Down	4q	-2.31526	0.00311		Pdha2	Up	chr3	1.27218
Cnksr2	Up	Xq	1.42031	0.00173		Mfap4	Down	11q	-4.2846	1.38e-26		0610040B10Rik	Up	chr5	1.2727
Coch	Up	12q	1.01254	0.0578		Mfhas1	Down	8q	-1.28077	0.0481		Matn2	Up	chr15	1.27285
Col11a1	Up	3q	2.42129	0.00478		Mgp	Down	6q	-8.31896	2.2e-24		Map3k6	Up	chr4	1.2746
Col4a1	Up	8q	1.38656	1.24e-09		Mical2	Down	7q	-2.37939	5.98e-17		Kif5c	Up	chr2	1.27532
Col4a2	Up	8q	1.60728	6.22e-09		Mirg	Down	12q	-1.05144	0.054		Foxd3	Up	chr4	1.27596
Cpd	Up	11q	1.17669	4.84e-06		Mitf	Down	6q	-1.67567	0.00874		Msmp	Up	chr4	1.27684
Cpne8	Up	15q	1.91405	0.00337		Mmp12	Down	9q	-4.52521	1.67e-07		Slc35d3	Up	chr10	1.27882
Cracdl	Up	1q	2.60523	2.41e-07		Mmp15	Down	8q	-1.58988	5.93e-07		Mgat5	Up	chr1	1.27895
Crim1	Up	17q	1.33295	0.000684		Mmp16	Down	4q	-2.70042	0.00916		Ly6h	Up	chr15	1.27962
Crtc3	Up	7q	1.0185	0.0113		Mmp2	Down	8q	-2.65075	3.69e-30		Fam25c	Up	chr14	1.28081
Crym	Up	7q	1.29111	0.00848		Mmp9	Down	2q	-2.11337	4.25e-05		Ociad2	Up	chr5	1.28191
Cyp2c70	Up	19q	1.7038	0.0189		Mn1	Down	5q	-1.78711	1.66e-08		Lyn	Up	chr4	1.28316
Dact1	Up	12q	1.01441	0.0101		Mpeg1	Down	19q	-3.01352	0.000159		C1qtnf6	Up	chr15	1.28465
Dip2a	Up	10q	1.22887	5.04e-10		Mpl	Down	4q	-7.46303	6.55e-25		Perp	Up	chr10	1.28492
Dnaja4	Up	9q	1.84021	6.34e-05		Mpped2	Down	2q	-1.10005	0.086		Plekha6	Up	chr1	1.28618
Dock3	Up	9q	1.07888	0.012		Mrc2	Down	11q	-3.20532	1.79e-18		Rab12	Up	chr17	1.28901
Dtx4	Up	19q	1.79854	0.000191		Mst1r	Down	9q	-1.50515	0.0249		Naif1	Up	chr2	1.28952
Dusp6	Up	10q	1.36788	0.00558		Mtmr11	Down	3q	-1.40508	0.0104		Rassf10	Up	chr7	1.2908
Ecel1	Up	1q	2.46995	0.000368		Mttp	Down	3q	-1.59784	1.25e-06		Fmn1	Up	chr2	1.29088
Elovl4	Up	9q	1.15974	0.00833		Muc13	Down	16q	-3.7921	5.98e-06		Neu3	Up	chr7	1.29214
Emilin3	Up	2q	1.32116	0.0418		Mxra8	Down	4q	-1.32565	0.000599		Tuba3a	Up	chr6	1.29527
En2	Up	5q	1.21572	0.0133		Mybpc3	Down	2q	-3.02215	0.00345		Rbks	Up	chr5	1.29632
Epha7	Up	4q	1.40018	0.00566		Myh10	Down	11q	-1.18127	0.00659		Fam83a	Up	chr15	1.29889
Errfi1	Up	4q	1.63627	5.03e-07		Myh13	Down	11q	-2.87547	0.00074		Vegfc	Up	chr8	1.30171
Extl2	Up	3q	1.24973	9.98e-05		Myh7	Down	14q	-2.87211	1.25e-05		Nudt18	Up	chr14	1.30605
Ezhip	Up	Xq	1.95042	0.000371		Myl3	Down	9q	-3.02944	0.0195		Pdzd7	Up	chr19	1.30749
Fam135a	Up	1q	1.15497	1.81e-07		Myl4	Down	11q	-1.53502	1.99e-06		Rcan2	Up	chr17	1.30752
Fam184a	Up	10q	1.61302	0.00536		Myl7	Down	11q	-1.87521	0.0157		Iqca	Up	chr1	1.30902
Fam189a1	Up	7q	1.54052	0.000756		Myl9	Down	2q	-2.36382	3.51e-21		2700046G09Rik	Up	chr19	1.30954
Fbln5	Up	12q	2.82101	4.31e-09		Mylk	Down	16q	-4.13465	6.97e-13		Cited4	Up	chr4	1.31039
Fgfr3	Up	5q	1.48547	0.00697		Myo18b	Down	5q	-1.89999	0.0761		Dusp16	Up	chr6	1.31247
Fjx1	Up	2q	1.2048	0.000957		Myo7a	Down	7q	-2.49046	1.23e-09		Platr22	Up	chr1	1.31252
Fkbp6	Up	5q	1.17665	0.019		Myocd	Down	11q	-2.76541	0.000124		Sncg	Up	chr14	1.31342
Flt4	Up	11q	1.16997	0.0992		Myof	Down	19q	-1.2873	0.0965		Cacng6	Up	chr7	1.31349
Fmnl1	Up	11q	1.41752	0.0573		Myom1	Down	17q	-2.86242	7.22e-08		Dnajb13	Up	chr7	1.31807
Fndc4	Up	5q	1.21065	0.0211		Nacad	Down	11q	-1.35148	0.0889		Gem	Up	chr4	1.3187
Foxn4	Up	5q	2.29573	0.000365		Nags	Down	11q	-1.01676	0.0607		Nmnat2	Up	chr1	1.31881
Frrs1l	Up	4q	1.55246	0.0471		Nav3	Down	10q	-2.77738	0.011		Abca3	Up	chr17	1.32093
Fst	Up	13q	1.79566	1.3e-06		Nckap5	Down	1q	-3.02942	2.68e-06		Vwf	Up	chr6	1.32577
Gabra1	Up	11q	2.26485	0.000329		Ndrg1	Down	15q	-1.01815	0.0328		Pam	Up	chr1	1.32682
Gbx2	Up	1q	1.08226	0.0471		Ndst1	Down	18q	-1.01591	0.0196		Klhdc1	Up	chr12	1.32866
Gdpd1	Up	11q	1.42298	0.00118		Nedd9	Down	13q	-2.23189	0.00189		Vash1	Up	chr12	1.3327
Gem	Up	4q	1.65929	0.00459		Nepn	Down	10q	-3.74862	1.16e-06		Plagl1	Up	chr10	1.33297
Gjb4	Up	4q	1.03759	0.00131		Nes	Down	3q	-1.63612	0.0356		C2cd2	Up	chr16	1.33323
Glb1l2	Up	9q	1.3167	0.0668		Nexn	Down	3q	-2.15583	2.23e-06		Prdm14	Up	chr1	1.33377
Gm13889	Up	2q	3.34959	9.9e-11		Nfia	Down	4q	-2.60068	2.01e-08		Cyp39a1	Up	chr17	1.33392
Gm5124	Up	Xq	1.46182	0.0267		Nfix	Down	8q	-2.04665	2.49e-05		Pde5a	Up	chr3	1.33512
Gnal	Up	18q	1.15837	0.00128		Nhsl2	Down	Xq	-2.14653	2.85e-07		Txlnb	Up	chr10	1.33557
Golt1a	Up	1q	1.85643	0.00304		Nid1	Down	13q	-1.3952	0.0146		Acox3	Up	chr5	1.33609
Gprc5b	Up	7q	1.34873	3.74e-11		Nkd1	Down	8q	-2.44968	6.05e-17		Rgs9	Up	chr11	1.33909
Gramd3	Up	18q	1.49081	0.0259		Nlrp3	Down	11q	-1.83651	0.0312		Ltk	Up	chr2	1.33956
Gsto1	Up	19q	1.64567	1.87e-24		Nol4l	Down	2q	-1.15725	0.00113		Paqr8	Up	chr1	1.34062
Gulp1	Up	1q	1.24172	0.00242		Nrep	Down	18q	-1.7603	0.0029		Fbxw10	Up	chr11	1.34134
H2-Eb2	Up	17q	3.10898	0.00035		Nrk	Down	Xq	-1.45559	0.0429		Cep83os	Up	chr10	1.34172
Hectd2	Up	19q	1.54368	0.000941		Nrp1	Down	8q	-3.54982	8.54e-14		Ppp1r9b	Up	chr11	1.3431
Hhip	Up	8q	1.20481	0.0185		Ntm	Down	9q	-4.31876	8.45e-07		Rfx5	Up	chr3	1.34398
Hmgn3	Up	9q	1.85462	0.00503		Ntrk2	Down	13q	-2.88608	4.68e-08		Glb1l2	Up	chr9	1.34937
Hoxd13	Up	2q	2.04448	0.034		Ntrk3	Down	7q	-4.12905	8.21e-07		Ldlrad4	Up	chr18	1.35019
Hspa2	Up	12q	1.03186	0.0051		Nxf7	Down	Xq	-1.5839	5.74e-06		Rrm2b	Up	chr15	1.3508
Htra1	Up	7q	1.02358	9.69e-06		Oaf	Down	9q	-3.06381	3.77e-18		Hdhd3	Up	chr4	1.35922
Id3	Up	4q	2.08545	6.7e-07		Obox6	Down	7q	-2.17922	0.0158		4930524B15Rik	Up	chr11	1.35932
Il1rap	Up	16q	1.40128	0.0322		Ogn	Down	13q	-5.15104	1.62e-17		Pirt	Up	chr11	1.36104
Inhbb	Up	1q	1.54047	0.00048		Olfml1	Down	7q	-1.79198	0.00174		Glrb	Up	chr3	1.36133
Ism2	Up	12q	1.14761	0.000897		Olfml2b	Down	1q	-2.54109	3.4e-17		Azin2	Up	chr4	1.36212
Kank4	Up	4q	1.63488	2.81e-10		Olfml3	Down	3q	-3.39861	5e-05		Tubb2a	Up	chr13	1.36318
Kdr	Up	5q	3.03726	4.4e-08		Osbpl5	Down	7q	-1.6145	0.0944		Extl1	Up	chr4	1.36468
Kif5c	Up	2q	1.20435	0.000235		Osgin1	Down	8q	-2.61729	0.000254		Pqlc1	Up	chr18	1.36489
Klf4	Up	4q	1.5223	8.57e-29		Osr1	Down	12q	-4.12379	4.82e-08		Smc1b	Up	chr15	1.36511
Klhl23	Up	2q	1.10066	0.00508		P3h2	Down	16q	-3.11948	2.01e-16		Egfr	Up	chr11	1.3723
Klhl34	Up	Xq	1.18723	0.000778		P4ha1	Down	10q	-1.29532	3.85e-10		Appbp2os	Up	chr11	1.37345
Lama1	Up	17q	1.07507	0.000428		P4ha2	Down	11q	-1.77963	2.15e-17		Fam53b	Up	chr7	1.37678
Larp1b	Up	3q	1.07368	0.00174		P4ha3	Down	7q	-1.73998	0.000702		9530077C05Rik	Up	chr9	1.38009
Lepr	Up	4q	2.14589	0.000389		Pak6	Down	2q	-1.22871	0.0545		Fez1	Up	chr9	1.38429
Lhx2	Up	2q	1.65439	0.034		Palld	Down	8q	-1.22123	0.00547		Bbs1	Up	chr19	1.38431
Lhx6	Up	2q	1.21501	1.26e-06		Pappa	Down	4q	-1.88334	8.32e-08		Cobl	Up	chr11	1.38563
Lrrc8c	Up	5q	1.67961	0.00507		Parm1	Down	5q	-2.16959	1.16e-15		Slc35d2	Up	chr13	1.38671
Lrrk1	Up	7q	2.4836	4.45e-09		Pax9	Down	12q	-2.4776	0.000613		Nab2	Up	chr10	1.3893
Macir	Up	1q	1.44511	9.39e-06		Pcdh7	Down	5q	-1.92208	0.0538		Adgrg6	Up	chr10	1.39054
Magea13	Up	Xq	1.91902	0.000507		Pcdh8	Down	14q	-2.0714	0.00115		2410021H03Rik	Up	chr17	1.39137
Magee1	Up	Xq	1.18651	0.000115		Pcdhac2	Down	18q	-3.41963	8.67e-05		Hist1h3e	Up	chr13	1.39527
Mal	Up	2q	1.37368	2.35e-09		Pcdhga4	Down	18q	-1.45222	0.0862		Nacc2	Up	chr2	1.39789
Man1a	Up	10q	1.28823	0.00786		Pcdhga5	Down	18q	-2.09917	0.0112		Stat1	Up	chr1	1.40047
Man2a1	Up	17q	1.4885	3.01e-22		Pcdhga7	Down	18q	-2.15183	0.0304		Mfsd6	Up	chr1	1.40245
Map6d1	Up	16q	1.12448	0.00049		Pcdhgb5	Down	18q	-2.12361	0.0232		Mak	Up	chr13	1.40393
Map7d2	Up	Xq	1.23213	0.00196		Pcdhgb6	Down	18q	-4.70405	3.7e-10		Rassf4	Up	chr6	1.40401
Mdga1	Up	17q	1.54156	6.89e-09		Pcdhgb7	Down	18q	-2.18418	0.0221		Slc39a11	Up	chr11	1.40403
Metrn	Up	17q	1.24854	0.00142		Pcdhgc3	Down	18q	-2.18794	0.000802		Frmd5	Up	chr2	1.40549
Mixl1	Up	1q	1.50737	0.0307		Pcdhgc5	Down	18q	-2.0577	0.0182		Msc	Up	chr1	1.40854
Mllt3	Up	4q	1.21438	0.00209		Pcolce	Down	5q	-2.73402	2.75e-20		Gpt2	Up	chr8	1.40978
Mpdz	Up	4q	1.04092	0.0559		Pcp4l1	Down	1q	-2.56664	2.29e-08		Sec14l1	Up	chr11	1.41277
Msc	Up	1q	1.35336	0.0153		Pcsk5	Down	19q	-2.7609	0.000115		Tdrp	Up	chr8	1.41299
Msl3	Up	Xq	1.45018	4.77e-07		Pde3a	Down	6q	-4.76442	5.83e-25		Ift140	Up	chr17	1.41316
Msx2	Up	13q	1.30772	0.00281		Pde4b	Down	4q	-2.1118	0.0308		Hsbp1l1	Up	chr18	1.4173
Myc	Up	15q	1.20037	0.00166		Pde8a	Down	7q	-1.29812	0.0737		Slc37a2	Up	chr9	1.41924
Nedd9	Up	13q	1.2253	0.0912		Pdgfra	Down	5q	-2.6373	1.23e-10		Dok5	Up	chr2	1.42199
Nefm	Up	14q	1.58847	8.17e-08		Pdgfrb	Down	18q	-1.92693	1.61e-12		Tcp11l2	Up	chr10	1.42338
Nfasc	Up	1q	1.36393	8.34e-05		Pdlim4	Down	11q	-1.20264	0.000184		Tet2	Up	chr3	1.42594
Nhs	Up	Xq	2.17023	0.000482		Pdzrn3	Down	6q	-2.21808	1.48e-07		Gm10863	Up	chr15	1.42818
Nkd2	Up	13q	1.28116	0.0994		Pear1	Down	3q	-2.42791	0.00367		Moxd1	Up	chr10	1.43649
Nkx6-2	Up	7q	1.46849	0.0301		Per2	Down	1q	-1.97337	0.00175		Fgfr3	Up	chr5	1.43764
Nlrp4c	Up	7q	2.01792	0.000263		Pga5	Down	19q	-4.05595	1.25e-06		Myzap	Up	chr9	1.43872
Nptx1	Up	11q	1.24917	0.00172		Pgam2	Down	11q	-1.03618	0.0722		Mob3c	Up	chr4	1.44029
Nrep	Up	18q	1.44593	0.0247		Pgf	Down	12q	-1.54025	0.0261		Six5	Up	chr7	1.44299
Nudt6	Up	3q	1.3146	0.0684		Pgm5	Down	19q	-4.52866	2.35e-22		Inpp1	Up	chr1	1.44359
Nwd2	Up	5q	2.61006	4.7e-10		Phf2	Down	13q	-1.07486	0.0318		Acad11	Up	chr9	1.44972
Nxt2	Up	Xq	1.77712	3.79e-06		Pik3ip1	Down	11q	-1.37191	0.0611		Ccnd2	Up	chr6	1.45039
Olfml3	Up	3q	1.56933	2.16e-05		Pitx1	Down	13q	-3.80577	2.68e-09		Izumo4	Up	chr10	1.45487
Otud6a	Up	Xq	1.21754	0.0133		Pitx2	Down	3q	-2.13758	0.005		Tmem108	Up	chr9	1.45609
P2rx5	Up	11q	1.20046	0.0208		Pkd2l1	Down	19q	-2.46824	0.00302		Metrn	Up	chr17	1.45875
P3h4	Up	11q	1.10969	0.0241		Pla1a	Down	16q	-1.03317	0.0577		Ablim2	Up	chr5	1.45922
Pag1	Up	3q	1.02621	0.0187		Pla2g4a	Down	1q	-2.15193	9.03e-09		Katnal2	Up	chr18	1.46025
Parm1	Up	5q	2.18377	0.00196		Plac8	Down	5q	-2.09374	4.66e-08		Ghr	Up	chr15	1.46153
Pde3b	Up	7q	1.11682	1.41e-07		Plagl1	Down	10q	-3.8008	3.93e-25		Lhx6	Up	chr2	1.4627
Pde5a	Up	3q	1.24678	0.002		Plat	Down	8q	-3.66856	6.8e-34		Slc25a35	Up	chr11	1.46391
Pdzrn3	Up	6q	1.7514	2.87e-09		Plau	Down	14q	-1.74154	0.00346		Slc28a1	Up	chr7	1.46479
Penk	Up	4q	2.73292	1.05e-19		Plekha6	Down	1q	-1.42231	0.00577		Itgb3	Up	chr11	1.46783
Phldb2	Up	16q	1.0137	0.00203		Plet1	Down	9q	-1.53083	0.00184		Cited2	Up	chr10	1.47209
Piwil2	Up	14q	1.82083	0.00128		Plxna2	Down	1q	-1.68519	0.000118		Egr1	Up	chr18	1.47378
Plcxd2	Up	16q	1.25294	0.0092		Plxna4	Down	6q	-2.9937	7.67e-08		Rb1	Up	chr14	1.47634
Pof1b	Up	Xq	1.04541	0.0273		Plxnd1	Down	6q	-1.5637	4.43e-11		Sgk1	Up	chr10	1.48217
Prkcb	Up	7q	1.33572	0.0618		Podnl1	Down	8q	-2.01487	0.0461		Haghl	Up	chr17	1.4889
Prmt8	Up	6q	1.38947	0.0154		Pofut2	Down	10q	-1.16863	0.000833		Mfi2	Up	chr16	1.48956
Prr5l	Up	2q	2.11549	8.91e-05		Popdc2	Down	16q	-3.30397	0.0109		Klhdc7a	Up	chr4	1.48993
Ptchd3	Up	11q	1.7353	0.00401		Postn	Down	3q	-3.91646	1.98e-11		Hmgn3	Up	chr9	1.49282
Ptgs2	Up	1q	2.61304	4.36e-07		Pparg	Down	6q	-2.07054	0.00387		Zkscan7	Up	chr9	1.49488
Pus7l	Up	15q	1.10476	0.000194		Ppic	Down	18q	-1.16607	8.82e-08		Gbx2	Up	chr1	1.49495
Qsox1	Up	1q	1.146	0.000457		Ppp1r16b	Down	2q	-1.24627	0.044		Cryab	Up	chr9	1.50036
Rab39b	Up	Xq	1.622	7.6e-08		Ppp1r18	Down	17q	-1.37501	0.0885		Adam11	Up	chr11	1.50218
Rasl11a	Up	5q	1.38597	0.0413		Ppp2r2b	Down	18q	-2.1504	0.00571		Hist1h4h	Up	chr13	1.50219
Rec8	Up	14q	1.69756	2.66e-06		Prdm6	Down	18q	-3.39295	2.19e-22		Lacc1	Up	chr14	1.50527
Rel	Up	11q	1.30924	0.0382		Prkg1	Down	19q	-2.82154	1.16e-06		Parva	Up	chr7	1.50851
Rfx4	Up	10q	2.8724	9.18e-07		Prnp	Down	2q	-1.63256	1.87e-05		B3galnt1	Up	chr3	1.5101
Rhcg	Up	7q	2.04977	3.19e-06		Proc	Down	18q	-2.09755	0.0323		Zfand4	Up	chr6	1.51428
Rnf217	Up	10q	1.51236	0.0298		Prox1	Down	1q	-1.91382	0.0773		Zkscan2	Up	chr7	1.51473
Rnf225	Up	7q	1.12664	0.0489		Prrx1	Down	1q	-3.85962	9.49e-20		Fgfbp1	Up	chr5	1.52111
Scml2	Up	Xq	2.48133	4.17e-08		Prss12	Down	3q	-3.23104	9.86e-10		Lats2	Up	chr14	1.52246
Scn3a	Up	2q	1.66271	5.54e-06		Prss35	Down	9q	-1.92491	0.0146		Gprc5b	Up	chr7	1.52384
Sdc3	Up	4q	1.46154	8.76e-06		Psca	Down	15q	-2.51731	0.0277		Tmc3	Up	chr7	1.52527
Sema4f	Up	6q	1.28566	0.0702		Psd	Down	19q	-3.02683	4.58e-16		Car8	Up	chr4	1.52716
Serinc5	Up	13q	1.19249	0.000514		Ptgs2	Down	1q	-2.00394	2.78e-08		D630039A03Rik	Up	chr4	1.5279
Sfrp2	Up	3q	1.6765	3.98e-05		Ptn	Down	6q	-5.33635	3.6e-69		Tub	Up	chr7	1.53966
Sgpp1	Up	12q	1.11726	0.000293		Ptprd	Down	4q	-2.16897	9.63e-05		Mmrn2	Up	chr14	1.54684
Sh3pxd2b	Up	11q	1.30125	6.14e-10		Ptx3	Down	3q	-2.73008	0.00155		Ctsf	Up	chr19	1.54775
She	Up	3q	1.65818	1.87e-24		Pxdn	Down	12q	-1.3434	0.0148		Gulp1	Up	chr1	1.55691
Shroom4	Up	Xq	1.16758	0.0172		Pyy	Down	11q	-2.66151	0.00056		Arntl	Up	chr7	1.56013
Slc16a14	Up	1q	1.29275	0.0509		Qsox1	Down	1q	-1.12136	0.00487		Baz2b	Up	chr2	1.56077
Slc24a5	Up	2q	1.13653	0.000112		Rab37	Down	11q	-2.60131	1.9e-05		Ptprv	Up	chr1	1.58612
Slc30a3	Up	5q	1.75088	0.000615		Ramp2	Down	11q	-1.76073	0.00137		Tex19.2	Up	chr11	1.59019
Slc38a5	Up	Xq	1.52637	0.0589		Rarb	Down	14q	-3.61789	1.72e-08		Slc30a3	Up	chr5	1.59227
Slc43a2	Up	11q	1.64366	5.06e-13		Rarres2	Down	6q	-7.16495	2.55e-15		Ube2l6	Up	chr2	1.59438
Slc7a2	Up	8q	1.49847	1.92e-06		Rasa3	Down	8q	-1.09344	8.82e-05		Sacs	Up	chr14	1.5944
Slco3a1	Up	7q	2.21185	5.3e-06		Rasgrp3	Down	17q	-3.36623	5.63e-07		9330102E08Rik	Up	chr6	1.61153
Slco5a1	Up	1q	1.05571	0.00772		Rasl11a	Down	5q	-1.25098	0.0136		Ism2	Up	chr12	1.6168
Slit2	Up	5q	1.50145	1.14e-06		Rasl11b	Down	5q	-1.81354	1.59e-08		Sh2d4a	Up	chr8	1.62128
Slit3	Up	11q	1.82522	0.000302		Rbm24	Down	13q	-1.81475	0.00172		Serpine2	Up	chr1	1.62343
Sncb	Up	13q	1.60651	1.69e-10		Rbms3	Down	9q	-3.37652	2.88e-21		Dcxr	Up	chr11	1.62345
Sorl1	Up	9q	1.32286	1.12e-08		Rbp4	Down	19q	-4.10509	1.07e-52		Sema3e	Up	chr5	1.63169
Sort1	Up	3q	1.0057	0.04		Rcn3	Down	7q	-1.32315	2.08e-10		Efcab1	Up	chr16	1.63288
Sox18	Up	2q	2.17689	0.00513		Reck	Down	4q	-1.0156	0.000187		Pla2g4b	Up	chr2	1.63884
Sox21	Up	14q	1.77934	5.79e-05		Reln	Down	5q	-1.54287	0.00625		Spata22	Up	chr11	1.63968
Sp5	Up	2q	2.53746	0.00095		Rerg	Down	6q	-2.94487	6.6e-14		Hist1h4a	Up	chr13	1.64903
Spred1	Up	2q	1.89138	1.78e-07		Rfx6	Down	10q	-3.62722	1.06e-10		Nptx1	Up	chr11	1.65036
Sstr2	Up	11q	2.09388	0.000476		Rgl1	Down	1q	-1.83646	2.32e-10		Tmem14a	Up	chr1	1.65046
St8sia6	Up	2q	1.96944	4.79e-07		Rgs16	Down	1q	-1.10889	0.00209		Sorl1	Up	chr9	1.65218
Stk26	Up	Xq	1.88479	6.47e-17		Rgs4	Down	1q	-3.0307	1.38e-05		Hist1h3i	Up	chr13	1.65972
Strip2	Up	6q	1.54488	7.46e-05		Rgs5	Down	1q	-2.95041	0.004		Spag6	Up	chr16	1.6637
Sycp1	Up	3q	1.09669	0.0834		Rhobtb1	Down	10q	-1.586	0.0316		1700108F19Rik	Up	chr14	1.66568
Syde1	Up	10q	1.14106	6.24e-05		Rhov	Down	2q	-1.24041	0.0164		Arhgap26	Up	chr18	1.66691
Syt11	Up	3q	1.41673	0.000134		Rin2	Down	2q	-1.0363	0.00226		Osbpl6	Up	chr2	1.66936
Taf7l	Up	Xq	2.62456	2.58e-07		Rnase4	Down	14q	-1.28132	0.000105		Gsta3	Up	chr1	1.68536
Tanc2	Up	11q	1.09453	0.000162		Rnf130	Down	11q	-1.07061	0.00373		Irf2	Up	chr8	1.68943
Tas1r1	Up	4q	1.28528	0.0788		Rnf43	Down	11q	-1.57362	0.044		Samd12	Up	chr15	1.69483
Tbx15	Up	3q	2.28236	0.000117		Robo2	Down	16q	-2.11962	0.00187		Hist1h1b	Up	chr13	1.69483
Tcf24	Up	1q	1.18186	0.0243		Robo4	Down	9q	-1.57021	0.0259		Ncam1	Up	chr9	1.70751
Tdrp	Up	8q	1.1027	2.84e-08		Rtn2	Down	7q	-1.25257	8.39e-05		Parm1	Up	chr5	1.71203
Tek	Up	4q	1.44224	0.000167		Rtn4rl1	Down	11q	-1.39554	0.00514		Hap1	Up	chr11	1.71433
Tet2	Up	3q	1.03484	7.52e-07		Runx2	Down	17q	-3.18851	0.00014		Apcdd1	Up	chr18	1.71637
Tex11	Up	Xq	1.63489	0.00284		Rxfp1	Down	3q	-6.28035	4.52e-06		Sox2ot	Up	chr3	1.73179
Tex19.2	Up	11q	1.66411	0.00186		S100a4	Down	3q	-3.47194	1.97e-09		Thbs1	Up	chr2	1.7361
Tgfbr3	Up	5q	1.35183	1.68e-05		S100g	Down	Xq	-2.41132	0.000187		Serp2	Up	chr14	1.74041
Tgm2	Up	2q	1.76085	2.64e-11		S1pr3	Down	13q	-2.40427	2.68e-16		Efhc1	Up	chr1	1.74107
Tirap	Up	9q	1.06177	1.3e-05		Samd14	Down	11q	-2.33524	0.0136		Id4	Up	chr13	1.75105
Tll1	Up	8q	1.83392	0.00186		Sardh	Down	2q	-4.31467	1.1e-06		Atp8b2	Up	chr3	1.75789
Tm9sf5	Up	Xq	1.11897	0.0962		Scube3	Down	17q	-1.08769	0.0436		Chac1	Up	chr2	1.76455
Tmem108	Up	9q	1.33507	2.37e-05		Sdc3	Down	4q	-2.22741	3.15e-21		Catsperg1	Up	chr7	1.76522
Tmem117	Up	15q	2.11089	5.2e-07		Sdk1	Down	5q	-1.7292	0.00503		Cfap43	Up	chr19	1.76996
Tmem132d	Up	5q	2.19831	1.77e-06		Sdk2	Down	11q	-2.38462	9.82e-07		Il10rb	Up	chr16	1.77705
Tmem181a	Up	17q	1.72084	0.000195		Sec24d	Down	3q	-1.2678	3.63e-08		Mst1	Up	chr9	1.7823
Tmem181b-ps	Up	17q	1.42732	0.0022		Sema3a	Down	5q	-2.66755	0.0133		Fut10	Up	chr8	1.7824
Tmem30b	Up	12q	1.21506	0.0326		Sema3f	Down	9q	-1.95038	0.0244		Snord17	Up	chr2	1.79917
Tmod2	Up	9q	1.11172	0.000125		Sema4c	Down	1q	-1.34149	0.0244		Laptm5	Up	chr4	1.8164
Tram2	Up	1q	1.08693	0.0145		Sema5a	Down	15q	-1.84685	1.79e-09		Rnaset2a	Up	chr17	1.83767
Trio	Up	15q	1.10674	1.18e-06		Sema6d	Down	2q	-2.88879	6.93e-11		B4galnt4	Up	chr7	1.83966
Tro	Up	Xq	1.5393	5.91e-15		Senp7	Down	16q	-1.10336	0.0232		Gjb4	Up	chr4	1.84098
Trpa1	Up	1q	2.67283	1.21e-22		Serpina3n	Down	12q	-3.22397	8.02e-09		Slco3a1	Up	chr7	1.84782
Tspan18	Up	2q	1.19903	0.0841		Serpinb1a	Down	13q	-1.57203	0.00514		Qpct	Up	chr17	1.85054
Tspan2	Up	3q	1.61169	0.000107		Serpine1	Down	5q	-1.22633	0.0314		Ttll6	Up	chr11	1.85173
Tub	Up	7q	1.22774	1.81e-07		Serpinf1	Down	11q	-2.85146	2.96e-19		Tnfsf11	Up	chr14	1.85325
Tubb2a	Up	13q	1.08376	1.73e-07		Serpinf2	Down	11q	-5.72236	2.24e-09		Sall3	Up	chr18	1.85453
Ugt8a	Up	3q	1.23995	0.0101		Serpinh1	Down	7q	-1.6621	0.0573		Penk	Up	chr4	1.86624
Vash1	Up	12q	1.21077	3.24e-07		Sfrp5	Down	19q	-1.58836	0.0229		Elk3	Up	chr10	1.86718
Vash2	Up	1q	2.25947	0.000371		Sgpp2	Down	1q	-2.24807	0.00633		Ttc25	Up	chr11	1.8696
Wipi1	Up	11q	1.24774	0.00202		Sh3pxd2b	Down	11q	-1.23058	0.00101		Hist1h1d	Up	chr13	1.8873
Xylt1	Up	7q	1.2629	0.0311		Six5	Down	7q	-1.04804	0.0944		Cntln	Up	chr4	1.8911
Zfp300	Up	Xq	1.14646	0.0778		Slc12a5	Down	2q	-1.25507	0.0923		Helz2	Up	chr2	1.92246
Zfp369	Up	13q	1.16586	0.01		Slc13a4	Down	6q	-2.67338	0.000211		Slit3	Up	chr11	1.9296
Zfp521	Up	18q	2.20578	0.000632		Slc1a1	Down	19q	-1.74101	0.00395		Scarna6	Up	chr1	1.93514
Zfp711	Up	Xq	1.44837	0.00044		Slc1a6	Down	10q	-1.21229	0.00962		Lars2	Up	chr9	1.94207
Zfp800	Up	6q	1.30306	7.55e-06		Slc26a11	Down	11q	-1.00734	0.00578		Dlgap3	Up	chr4	1.95052
Zfyve16	Up	13q	1.14716	3.09e-05		Slc39a13	Down	2q	-1.07198	0.00454		Tspan2	Up	chr3	1.95872
Zswim6	Up	13q	1.03604	0.000189		Slc39a5	Down	10q	-2.47006	0.0772		Ccdc141	Up	chr2	1.98814
Zyx	Up	6q	1.02578	0.0382		Slc6a7	Down	18q	-2.37705	0.000166		Prickle2	Up	chr6	1.99248
Each differentially expressed gene as determined by Deseq2 between wt and Kdm6a KO Tsix-stop cells at D0 and D15 is listed together with whether is was up- or down-regulated, its chromosome location, the log2 difference and the FDR. Only genes with a mimimun of 2.5 CPM in at least two samples were included. The adjusted p-values (FDR scores) were obtained from DEseq2 analysis with default paramet…						Slc7a2	Down	8q	-1.69966	0.0412		H2-Eb1	Up	chr17	2.01139
						Slc7a8	Down	14q	-2.21509	1.37e-08		Fam26e	Up	chr10	2.01778
						Slc8a1	Down	17q	-2.39989	3.33e-06		Klf4	Up	chr4	2.02701
						Slco2a1	Down	9q	-1.57914	0.0172		Inhbb	Up	chr1	2.03101
						Slit3	Down	11q	-1.7237	0.00596		Adap2	Up	chr11	2.0327
						Smad9	Down	3q	-2.57359	1.13e-06		Hist1h3d	Up	chr13	2.03823
						Smarca1	Down	Xq	-1.45887	2.66e-05		Hist1h4c	Up	chr13	2.03823
						Smarca2	Down	19q	-1.62809	0.00116		Tek	Up	chr4	2.05646
						Smarcd3	Down	5q	-1.47302	0.000957		Glis3	Up	chr19	2.05887
						Smim1	Down	4q	-1.53606	0.0846		Hist1h1e	Up	chr13	2.0741
						Smoc1	Down	12q	-1.02524	0.00225		Scarna3a	Up	chr1	2.08715
						Smoc2	Down	17q	-3.2127	1.07e-16		Snora30	Up	chr7	2.08715
						Snai2	Down	16q	-3.11795	5.23e-15		Foxn4	Up	chr5	2.09829
						Sncaip	Down	18q	-5.07095	4.69e-07		Fst	Up	chr13	2.10734
						Sned1	Down	1q	-1.36469	0.0248		A330048O09Rik	Up	chr13	2.10987
						Soat2	Down	15q	-1.92927	0.00201		Trpm1	Up	chr7	2.11309
						Sorcs1	Down	19q	-5.15067	2.4e-09		Slc13a5	Up	chr11	2.13529
						Sorcs2	Down	5q	-1.30697	0.00316		Aspa	Up	chr11	2.15071
						Sort1	Down	3q	-1.03462	0.00013		Ly75	Up	chr2	2.16438
						Sox17	Down	1q	-2.73936	0.000285		Dync1i1	Up	chr6	2.18841
						Sox5	Down	6q	-3.42981	1.65e-06		Ccna1	Up	chr3	2.19634
						Sox6	Down	7q	-1.26672	0.0883		Npnt	Up	chr3	2.20256
						Sparc	Down	11q	-1.92801	2.02e-06		Dazl	Up	chr17	2.21301
						Sparcl1	Down	5q	-4.15945	5.95e-16		Kank4os	Up	chr4	2.248
						Speg	Down	1q	-1.68627	0.000304		She	Up	chr3	2.27774
						Sphk1	Down	11q	-1.83181	0.0128		Rhbg	Up	chr3	2.27905
						Spic	Down	10q	-2.94067	3.28e-07		Hist1h4f	Up	chr13	2.29969
						Spink1	Down	18q	-5.05451	9.91e-69		Hist2h4	Up	chr3	2.33226
						Spon1	Down	7q	-1.68597	0.0764		Abca1	Up	chr4	2.37372
						Spon2	Down	5q	-3.82237	5.97e-21		Pla2g4e	Up	chr2	2.38334
						Spp2	Down	1q	-5.7553	1.81e-05		St8sia6	Up	chr2	2.38905
						Srpx2	Down	Xq	-7.61038	1.43e-21		9030617O03Rik	Up	chr12	2.42326
						Ssc5d	Down	7q	-2.59148	7.72e-17		Mras	Up	chr9	2.44805
						Sspn	Down	6q	-1.76019	0.0118		Mslnl	Up	chr17	2.45308
						St3gal1	Down	15q	-1.46572	0.000931		Kank4	Up	chr4	2.45931
						Stab1	Down	14q	-3.1841	0.000109		Fgf1	Up	chr18	2.55382
						Stom	Down	2q	-1.27373	3.2e-07		Fat2	Up	chr11	2.55708
						Stra8	Down	6q	-2.36567	1.26e-06		Anxa8	Up	chr14	2.60905
						Susd1	Down	4q	-1.113	0.00482		Htra1	Up	chr7	2.62012
						Sv2a	Down	3q	-1.13735	0.0177		Rhcg	Up	chr7	2.67089
						Svep1	Down	4q	-5.38999	3.17e-21		Hist2h2bb	Up	chr3	2.67211
						Syn2	Down	6q	-1.4066	0.00219		Tuba3b	Up	chr6	2.69594
						Synpo2	Down	3q	-1.92421	0.000283		Slc4a1	Up	chr11	2.73608
						Syt11	Down	3q	-1.13347	0.00729		Matn1	Up	chr4	2.78115
						Sytl2	Down	7q	-1.56289	0.0526		Tgm2	Up	chr2	2.84922
						Sytl3	Down	17q	-1.13594	0.0114		Msln	Up	chr17	2.93488
						Tac2	Down	10q	-6.06501	1.05e-07		Loxl4	Up	chr19	3.00911
						Tagln	Down	9q	-1.89658	0.000342		Snord15a	Up	chr7	3.0327
						Tbx2	Down	11q	-4.01338	1.77e-21		Gm13580	Up	chr2	3.1002
						Tbx20	Down	9q	-2.21348	2.11e-06		Snora26	Up	chr5	4.33832
						Tbx4	Down	11q	-1.8629	2.14e-05		Rpph1	Up	chr14	4.69459
						Tgfb1	Down	7q	-1.75376	0.0774		Rmrp	Up	chr4	5.86281
						Tgfb3	Down	12q	-1.99845	0.00328		Each differentially expressed gene with expression changes greater than 1.25 log2 fold change in E8-Kdm6aΔP/ΔP13 KO cells (1 clone) versus wt (1 clone) at D4 is listed together with whether is was up- or down-regulated, its chromosome location, and the log2 difference. Only genes with >1TPM expresison in wt E8 cells were included. A total of 12628 genes were included.
						Tgfbi	Down	13q	-3.32872	1.59e-44
						Tgfbr3	Down	5q	-1.8369	4.17e-05
						Thbs1	Down	2q	-1.62665	0.0478
						Thbs2	Down	17q	-2.97743	0.000114
						Thbs3	Down	3q	-1.09099	0.0182
						Thra	Down	11q	-1.47332	0.0129
						Tiam2	Down	17q	-1.60343	0.000182
						Timp2	Down	11q	-2.25174	9.63e-05
						Timp3	Down	10q	-1.95719	4.06e-15
						Tle2	Down	10q	-1.57065	0.00508
						Tmem108	Down	9q	-1.43267	2.15e-06
						Tmem119	Down	5q	-3.12981	1.26e-10
						Tmem132c	Down	5q	-1.26075	0.0275
						Tmem45a	Down	16q	-1.41549	0.0498
						Tmem98	Down	11q	-1.1617	0.0603
						Tmod1	Down	4q	-3.19905	7.35e-08
						Tnc	Down	4q	-3.5613	2.94e-14
						Tnik	Down	3q	-1.27927	0.00426
						Tnnc1	Down	14q	-1.97832	0.0855
						Tnni1	Down	1q	-3.10287	0.00116
						Tnnt2	Down	1q	-2.28669	0.0179
						Tnrc18	Down	5q	-1.04854	0.0227
						Tns1	Down	1q	-1.47438	3.75e-12
						Tns2	Down	15q	-1.02695	0.0653
						Tns4	Down	11q	-1.7633	0.0412
						Tph1	Down	7q	-3.91214	7.13e-06
						Trim16	Down	11q	-1.88539	0.0234
						Trim63	Down	4q	-1.18864	0.0392
						Trpm5	Down	7q	-7.1206	5.57e-12
						Tsc22d3	Down	Xq	-1.1337	0.00928
						Tshz2	Down	2q	-3.761	2.75e-08
						Tspan12	Down	6q	-1.35509	0.0545
						Tspan18	Down	2q	-1.90587	1.62e-07
						Ttc39c	Down	18q	-1.3414	0.0126
						Ttll3	Down	6q	-1.03697	0.0191
						Ttr	Down	18q	-5.48825	7.03e-54
						Tuft1	Down	3q	-1.1411	0.00671
						Twist1	Down	12q	-1.64774	2.97e-07
						Uba7	Down	9q	-1.93016	0.0112
						Unc5b	Down	10q	-1.54113	0.0606
						Unc5c	Down	3q	-4.00888	1.61e-14
						Usp29	Down	7q	-2.13992	0.00027
						Vasn	Down	16q	-1.62907	2.09e-05
						Vcam1	Down	3q	-4.76368	6.21e-07
						Vcan	Down	13q	-1.36787	0.0138
						Vdr	Down	15q	-1.54548	0.00754
						Vegfa	Down	17q	-1.00685	3.94e-07
						Vegfc	Down	8q	-1.03041	0.0297
						Vil1	Down	1q	-2.09034	1.81e-08
						Vldlr	Down	19q	-1.52621	1.64e-06
						Vtn	Down	11q	-6.89308	2.39e-17
						Wnk4	Down	11q	-2.05046	1.49e-06
						Wnt11	Down	7q	-2.34812	4e-11
						Wnt5a	Down	14q	-2.2094	0.00215
						Wsb1	Down	11q	-1.42185	1.79e-07
						Xlr3a	Down	Xq	-1.38163	0.0706
						Xpnpep2	Down	Xq	-2.79886	0.000857
						Zbtb16	Down	9q	-2.27878	0.00655
						Zbtb20	Down	16q	-1.08461	0.0525
						Zeb1	Down	18q	-1.56771	0.00035
						Zeb2	Down	2q	-1.66985	0.0894
						Zfp467	Down	6q	-2.17393	0.0952
						Zfp711	Down	Xq	-1.82091	0.00202
						Zfp9	Down	6q	-3.18143	2.21e-22
						Zswim8	Down	14q	-1.30467	0.0569
						1190005I06Rik	Up	8q	1.20784	0.0693
						1700013H16Rik	Up	Xq	1.58041	0.00871
						9630028I04Rik	Up	17q	1.72536	0.00313
						Ablim3	Up	18q	1.41963	0.0663
						Actn3	Up	19q	2.14924	0.00116
						Actr3b	Up	5q	1.12812	0.00353
						Adgrg6	Up	10q	1.58048	0.0229
						Alg13	Up	Xq	1.13625	0.0105
						Ap3b2	Up	7q	1.18728	0.00745
						Arl6	Up	16q	1.0171	0.0312
						Arnt2	Up	7q	1.30246	0.00657
						Arxes2	Up	Xq	1.22628	0.0653
						Atp12a	Up	14q	1.21897	0.0751
						Atp8b3	Up	10q	1.5963	0.00864
						Avpi1	Up	19q	1.01656	0.00014
						BC064078	Up	6q	1.21626	0.0143
						Cacna1b	Up	2q	1.67544	0.00516
						Ccdc160	Up	Xq	1.27798	0.0847
						Ccdc40	Up	11q	1.42106	0.0126
						Ccdc85a	Up	11q	1.1609	0.0646
						Ccdc92	Up	5q	1.07024	0.0323
						Chst10	Up	1q	1.35874	0.0967
						Ddx4	Up	13q	1.23392	0.000255
						Dlgap3	Up	4q	1.47616	0.0214
						Dnd1	Up	18q	1.86477	2.14e-08
						Dppa2	Up	16q	1.26521	0.00875
						Dppa3	Up	6q	1.62828	4e-05
						Dync1i1	Up	6q	1.63527	0.0821
						E2f2	Up	4q	1.79612	3.08e-08
						Elavl2	Up	4q	1.09036	0.025
						Enpp3	Up	10q	1.26583	2.12e-06
						Enpp4	Up	17q	1.51751	0.0168
						Fam222a	Up	5q	1.23399	0.0223
						Fbxl16	Up	17q	1.16163	0.00492
						Fermt1	Up	2q	1.08068	0.00157
						Fgf17	Up	14q	3.07309	8.3e-16
						Fkbp6	Up	5q	1.4875	1.71e-05
						Frmd5	Up	2q	1.56775	1.76e-05
						Frmd7	Up	Xq	2.07178	2.8e-05
						Galm	Up	17q	1.21114	0.000277
						Gdpgp1	Up	7q	1.00125	0.0602
						Glis3	Up	19q	1.24703	0.0658
						Gm9	Up	Xq	1.1469	0.00571
						Gng3	Up	19q	1.61644	0.00565
						Gnmt	Up	17q	1.37657	0.00658
						Grm4	Up	17q	1.53103	0.0163
						Gsr	Up	8q	1.22488	9.73e-06
						Hpdl	Up	4q	1.2317	0.0232
						Icam5	Up	9q	1.21946	0.0824
						Ifitm1	Up	7q	1.55196	0.0198
						Igfbpl1	Up	4q	1.63594	0.0265
						Ina	Up	19q	2.55488	4.51e-07
						Krt17	Up	11q	2.10222	0.0191
						Lix1	Up	17q	2.55685	0.00633
						Madcam1	Up	10q	1.92466	0.000267
						Malat1	Up	19q	1.08163	0.000364
						Map2	Up	1q	1.39719	0.00395
						Mapk11	Up	15q	1.20149	0.0445
						Mcf2l	Up	8q	1.20877	0.0809
						Mei4	Up	9q	1.81363	0.0549
						Metrn	Up	17q	1.08598	0.00559
						Mov10l1	Up	15q	1.08152	0.0178
						Mycn	Up	12q	1.20601	0.00567
						Mzb1	Up	18q	1.96598	0.000298
						Nat8l	Up	5q	1.05754	0.0652
						Nfasc	Up	1q	1.12025	0.0412
						Nkrf	Up	Xq	1.06341	0.0234
						Nr0b1	Up	Xq	1.55034	0.00175
						Nrsn1	Up	13q	2.73659	0.00012
						Nxt2	Up	Xq	1.20511	0.0138
						Osm	Up	11q	1.97727	0.0339
						Pclo	Up	5q	2.37675	0.0539
						Pdss1	Up	2q	1.10974	0.014
						Pdzd4	Up	Xq	1.27783	0.0356
						Phactr3	Up	2q	1.85621	0.072
						Phf19	Up	2q	1.38443	0.00229
						Pip5kl1	Up	2q	1.63959	0.055
						Pipox	Up	11q	1.58807	0.00245
						Pla2g4e	Up	2q	1.97268	0.0244
						Platr22	Up	1q	1.43754	0.0298
						Plekhb1	Up	7q	1.14566	0.0599
						Pnma2	Up	14q	1.14002	0.0549
						Pnp	Up	14q	1.228	0.00781
						Pnp2	Up	14q	1.62561	0.00844
						Porcn	Up	Xq	1.95936	3.55e-06
						Ppa1	Up	10q	1.01247	0.000451
						Prdm1	Up	10q	1.14192	0.0878
						Prss50	Up	9q	1.17746	0.0232
						Ptger2	Up	14q	3.13481	0.000271
						Ptpn6	Up	6q	1.19696	0.0516
						Rab25	Up	3q	1.6903	8.64e-05
						Rab26	Up	17q	1.27429	0.0406
						Rab27a	Up	9q	1.43045	1.71e-05
						Rab39b	Up	Xq	1.591	0.0423
						Ramp3	Up	11q	1.35173	0.0234
						Rimkla	Up	4q	1.78509	5.14e-07
						Rnf17	Up	14q	1.28431	0.000115
						Rragb	Up	Xq	1.56375	0.0473
						Ruvbl1	Up	6q	1.16175	0.00069
						Serpini1	Up	3q	1.35882	0.0712
						Set	Up	2q	1.20248	8.39e-05
						Sh3gl3	Up	7q	1.00306	0.000647
						She	Up	3q	1.33899	0.00523
						Siah1b	Up	Xq	1.0409	0.0345
						Slc17a7	Up	7q	1.45234	0.0244
						Slc23a1	Up	18q	1.25831	0.0259
						Slc25a35	Up	11q	1.15502	0.0822
						Slc27a2	Up	2q	1.07611	0.073
						Slc28a1	Up	7q	1.43654	0.0287
						Slc30a3	Up	5q	1.30943	0.00466
						Smpdl3b	Up	4q	1.56486	0.0143
						Sms	Up	Xq	1.02092	0.00119
						Snhg14	Up	7q	1.28219	0.0141
						Snx10	Up	6q	1.14655	0.00464
						Socs2	Up	10q	1.11504	0.00327
						Spag6	Up	2q	2.14353	0.00394
						Srxn1	Up	2q	1.18769	4.82e-06
						Stat4	Up	1q	1.93956	0.0388
						Syce1	Up	7q	1.21166	0.0505
						Sycp2	Up	2q	1.7146	0.0645
						Sycp3	Up	10q	1.61702	0.000607
						Taf4b	Up	18q	1.09658	0.00516
						Taf9b	Up	Xq	1.38605	0.0126
						Tbc1d25	Up	Xq	1.26901	0.0132
						Tcfl5	Up	2q	1.21524	0.0015
						Tdrd1	Up	19q	1.30302	0.0551
						Tdrd12	Up	7q	1.05295	0.0336
						Tesk2	Up	4q	1.00709	0.00371
						Tex11	Up	Xq	1.61974	0.021
						Tex15	Up	8q	1.96657	0.00133
						Tmem151a	Up	19q	1.09994	0.0559
						Tmem243	Up	5q	1.05487	0.043
						Tmem47	Up	Xq	1.16812	0.000195
						Traf1	Up	2q	1.36111	0.054
						Trpv4	Up	5q	1.14798	0.0957
						Ttc21a	Up	9q	1.05808	0.0462
						Ttpa	Up	4q	1.84652	0.00981
						Tubb3	Up	8q	1.71008	0.0306
						Twf2	Up	9q	1.21669	0.0145
						Ube2d3	Up	3q	1.03058	0.00246
						Zfp229	Up	17q	1.0948	0.0166
						Zfp459	Up	13q	1.22658	0.0476
						Zfp677	Up	17q	1.84437	0.0359
						Zic3	Up	Xq	1.46608	0.00428
