# Supplementary material for: KDM6A facilitates Xist upregulation at the onset of X inactivation
Source: Biol Sex Differ. 2025 Jan 3;16:1. doi: 10.1186/s13293-024-00683-3 (PMC11699772; doi:10.1186/s13293-024-00683-3)
Supplement: Supplementary file 4 — Additional file 4. [file 13293_2024_683_MOESM4_ESM.xlsx]

## Sheet: Sheet1
Table S3: Germ layer marker genes in wt and Kdm6a KO cells (related to Figure S1C)
	Tsix-stop D0 cells		Tsix-stop D15 cells		Tsix-stop D2 cells	Tsix-stop D4 cells	E8-Kdm6a D2 cells			E8-Kdm6a D4 cells
Gene name	log2 avg wt	log2 avg Kdm6a KO	log2 avg wt	log2 avg Kdm6a KO	KDM6A peaks	KDM6A peaks	log2 avg wt	log2 avg Kdm6a KO	log2 avg FC	log2 avg wt	log2 avg Kdm6a KO	log2 avg FC
Dll1	-2.25894	-2.52829	2.21436	2.11366	No	No	3.544	3.98156	1.12346	3.80492	1.57956	0.415136
Kdr	-2.25122	1.26759	1.74061	-1.02261	No	No	-	-	-	-	-	-
Meox1	-0.833557	-2.809	0.494221	-2.11311	No	No	-	-	-	-	-	-
Ncam1	4.3892	4.77379	4.50677	4.00084	No	No	3.86727	4.39025	1.13523	2.87136	4.57887	1.59467
Pdgfra	-1.33764	-0.64847	3.76816	0.533723	No	No	-	-	-	-	-	-
Pdgfrb	0.0411736	1.27272	4.02729	2.08317	No	No	1.25172	1.71789	1.37242	-	-	-
Sox1	-0.733462	0.713357	-1.80045	-2.59772	No	No	0.587019	0.346429	0.59015	-	-	-
Tbx6	-2.29484	-1.77066	1.41718	0.512955	No	No	-	-	-	-	-	-
Zic1	-6.33458	-3.87969	0.368159	-2.75769	No	No	-	-	-	-	-	-
Afp	-5.13718	-4.45057	7.85412	2.99212	No	No	-	-	-	-	-	-
Amn	1.53707	1.69294	2.7732	2.94008	Yes	No	2.43532	1.72081	0.706606	2.89159	1.7526	0.606101
Cited1	5.4156	5.35979	6.58348	5.08833	No	No	3.12764	2.82629	0.903649	4.38164	3.47481	0.79304
Dab2	3.83744	0.841655	5.85816	3.17421	No	No	3.17505	1.62943	0.513197	2.82314	2.50481	0.887242
Hnf4a	0.00195569	-0.699573	3.09467	-0.226485	No	No	1.39491	0.451752	0.323856	0.410233	0.449936	1.09678
Ihh	-1.40746	-1.41335	1.12889	-1.63874	No	No	-	-	-	-	-	-
Maf	-8.13086	-5.10125	2.46203	0.704855	No	No	-	-	-	-	-	-
Sec14l2	2.26809	2.47143	3.73596	3.23178	No	No	3.2629	3.44708	1.05645	2.74637	3.6571	1.33161
Sox7	-0.856583	-2.3858	0.103531	-0.926076	No	No	-	-	-	0.0494914	-1.01223	-20.4526
Cldn4	6.59888	6.19934	8.0879	7.89124	Yes	No	8.27327	8.03121	0.970742	8.31603	7.8968	0.949588
Foxa1	-2.7042	-2.03514	3.69899	0.0932356	No	No	-	-	-	-	-	-
Foxa2	-3.21018	-2.07464	3.42964	0.807162	No	No	-	-	-	-	-	-
Foxa3	-1.11633	-1.3898	2.21362	0.246134	No	No	-	-	-	-	-	-
Hhex	2.6403	3.04971	3.074	2.01486	Yes	No	2.84226	3.07427	1.08163	2.4926	3.0764	1.23421
Kitl	0.47191	-0.0212684	3.43173	1.2959	No	No	1.09638	0.658426	0.600548	0.156008	0.999538	6.40696
Trh	4.07936	3.36322	6.07139	6.22976	No	No	6.63052	6.19014	0.933583	7.7036	6.55037	0.8503
Cer1	-1.53517	-2.93859	3.50733	0.353896	No	No	-	-	-	-	-	-
Gsc	3.30512	3.86918	2.71116	0.911358	No	No	1.97046	1.6515	0.838129	1.71211	1.35566	0.791805
Mnx1	-2.2301	-1.40597	-1.67662	-2.12922	No	No	-	-	-	-	-	-
Nepn	-5.29579	-4.50445	1.96171	-1.91999	No	No	-	-	-	-	-	-
Pax9	-2.69718	-2.91413	1.8191	-1.10869	No	Yes	-	-	-	-	-	-
Pyy	-0.830065	-1.17168	4.39416	1.90625	No	No	2.66396	3.50243	1.31475	3.54594	2.38187	0.671717
Shh	-4.73567	-4.42362	0.185353	-2.25234	No	No	-	-	-	-	-	-
Sox17	-1.76476	-1.37707	3.12555	0.127222	No	No	-	-	-	-	-	-
Eppk1	-0.787783	-1.5211	0.289356	1.02016	No	No	1.19969	0.655819	0.546655	0.159125	0.87412	5.49328
Gfpt2	5.85308	6.03991	5.85729	6.14193	No	No	6.33504	6.87923	1.0859	5.85442	6.22755	1.06374
Krt19	2.1235	-1.76206	8.52009	6.86875	No	No	3.58698	3.59197	1.00139	5.03614	3.96647	0.7876
Nedd9	-0.808153	0.518747	3.71832	1.01629	No	No	-	-	-	-	-	-
Plat	-1.15294	-2.66116	5.4207	2.19284	No	No	-	-	-	-	-	-
Sorcs2	-0.807149	-0.343107	1.75345	0.669734	No	No	1.04251	0.733892	0.703966	0.117376	0.630741	5.37368
For each germ layer marker gene the log2 of avg TPM is shown from two wt replicates and two KO clones (Kdm6aΔE/ΔE17, and Kdm6aΔE/ΔE21) at D0 (ES cells) and D15 (differentiated cells). In addition, each gene was evaluated for the presence of a peak of KDM6A enrichment at its promoter based on KDM6A CUT&RUN. Similar data was obtained in the E8 line in wt (one replicate) and KO (one clone, E8-Kdm6aΔ…
