# Supplementary material for: KDM6A facilitates Xist upregulation at the onset of X inactivation
Source: Biol Sex Differ. 2025 Jan 3;16:1. doi: 10.1186/s13293-024-00683-3 (PMC11699772; doi:10.1186/s13293-024-00683-3)
Supplement: Supplementary file 8 — Additional file 8. [file 13293_2024_683_MOESM8_ESM.xlsx]

## Sheet: Sheet1
Table S4: Genes with increased expression from the Xi in Tsix-stop KO clones and from the X in E8 KO clone (related to Figures 2 and S4)
Differentiated (day 15) Tsix-stop cells										E8-Kdm6aΔPΔP13 cells at day 4 of differentiation
Gene name	129 wt a expression	129 wt b expression	129 KO ΔEΔE17 expression	129 KO ΔEΔE21 expression	Averaged 129 wt expression	Averaged 129 KO expression	Expression fold change			Gene name	Diploid wt expression	Diploid ΔP/ΔP13 KO expression	Expression fold change
Jade3	30.0068	24.7377	34.613	33.894	27.3723	34.2535	1.2514			Rbm3os	3.81189	4.76617	1.25034
1700013H16Rik	5.2161	3.63526	5.49808	5.58464	4.42568	5.54136	1.25209			Eda2r	70.6781	88.4222	1.25106
Pnma5	42.7525	38.1387	45.4355	56.253	40.4456	50.8443	1.2571			Fmr1	127.15	159.294	1.2528
Slc6a8	42.5013	43.3845	63.2891	45.4165	42.9429	54.3528	1.2657			Gspt2	32.446	40.7337	1.25543
Ldoc1	9.48246	16.8713	14.9754	18.4548	13.1769	16.7151	1.26852			Siah1b	79.4473	100.052	1.25935
Magt1	13.7049	12.3154	18.8628	14.2691	13.0101	16.566	1.27331			Timm17b	80.1904	101.043	1.26004
Rps4x	210.666	263.183	378.204	226.369	236.924	302.286	1.27588			Platr21	14.5508	18.3499	1.26109
Renbp	70.7676	86.8581	108.786	94.3749	78.8128	101.58	1.28888			Il13ra1	3.12431	3.94599	1.263
Pim2	8.83225	11.6729	13.3285	13.2608	10.2526	13.2947	1.29671			Mum1l1	3.24419	4.10095	1.26409
Bcap31	161.879	179.022	237.348	206.956	170.45	222.152	1.30332			Kantr	8.6573	10.9491	1.26472
Ctps2	6.82601	6.77634	10.3611	7.43021	6.80118	8.89565	1.30796			3830417A13Rik	4.03731	5.12359	1.26906
Clcn5	3.21606	2.83684	4.01172	3.9079	3.02645	3.95981	1.3084			Araf	115.729	147.352	1.27325
Maged1	91.366	100.686	141.539	111.298	96.026	126.418	1.3165			Pnma3	0.793374	1.0103	1.27342
Armcx5	7.03691	7.17766	10.6515	8.10369	7.10729	9.37759	1.31943			Smarca1	6.41847	8.19768	1.2772
Ndufb11	69.4928	86.4924	107.742	98.9339	77.9926	103.338	1.32497			Cmc4	17.9104	22.9698	1.28248
Mospd1	10.1766	8.20716	12.5457	11.8612	9.19188	12.2035	1.32763			Kif4	66.4196	85.3882	1.28559
Pqbp1	50.6606	55.9758	81.4838	60.2618	53.3182	70.8728	1.32924			Mtcp1	8.19317	10.5383	1.28623
AA414768	5.25691	3.37784	6.23419	5.2763	4.31738	5.75525	1.33304			Mtmr1	13.3961	17.2758	1.28961
Kdm5c	22.7055	23.4886	34.5662	27.0255	23.0971	30.7959	1.33332			Eras	72.7911	93.9914	1.29125
Prps2	10.3314	7.45094	13.5879	10.2557	8.89117	11.9218	1.34086			2010308F09Rik	1.05821	1.37391	1.29833
Fgd1	35.1789	43.6089	57.8099	48.055	39.3939	52.9325	1.34367			C1galt1c1	21.8919	28.444	1.29929
Tmsb15l	5.28373	2.92649	5.50732	5.55547	4.10511	5.53139	1.34744			Irak1	57.0858	74.5986	1.30678
Trap1a	283.192	291.585	435.365	340.969	287.389	388.167	1.35067			Dnase1l1	3.31072	4.32647	1.30681
Phka2	9.83433	10.8197	16.2958	11.7054	10.327	14.0006	1.35573			Tmsb15l	3.88152	5.07655	1.30788
Wnk3	5.95064	4.10138	7.83935	5.83567	5.02601	6.83751	1.36043			Atrx	96.4899	126.428	1.31027
Htatsf1	28.0136	28.3819	43.3447	33.6337	28.1977	38.4892	1.36497			Apln	10.5269	13.8	1.31093
Igbp1	99.0412	104.192	151.886	125.691	101.617	138.788	1.36581			Nudt11	7.26532	9.52602	1.31116
Zfp449	3.02638	3.12517	4.72301	3.74048	3.07578	4.23175	1.37583			Elk1	39.2383	51.4506	1.31123
Fam3a	10.5226	12.4669	17.6139	14.1921	11.4947	15.903	1.3835			Magee2	1.79937	2.36093	1.31209
Firre	9.25234	8.39759	12.8927	11.6537	8.82496	12.2732	1.39074			Zfp280c	23.0703	30.3131	1.31394
Cstf2	34.9298	25.8055	40.603	44.2265	30.3676	42.4147	1.39671			Pnck	15.7601	20.721	1.31478
Kcnd1	2.10025	2.15462	3.20972	2.74519	2.12744	2.97745	1.39955			Zrsr2	79.1696	104.265	1.31698
Shroom4	2.54144	3.15405	3.37261	4.61213	2.84774	3.99237	1.40194			Rbm41	17.5564	23.1396	1.31802
Rbmx2	13.8545	15.2577	21.2052	19.9781	14.5561	20.5917	1.41464			Bcap31	407.977	538.261	1.31934
Mtmr1	2.83365	3.37483	4.91868	3.88046	3.10424	4.39957	1.41728			Chst7	3.13864	4.18005	1.3318
Slc25a14	3.09583	3.94957	5.03634	4.95602	3.5227	4.99618	1.41828			Ogt	191.747	255.696	1.33351
Lamp2	26.5	19.6073	35.9112	29.5087	23.0536	32.7099	1.41886			Huwe1	154.186	205.895	1.33537
Idh3g	163.483	190.781	283.617	220.727	177.132	252.172	1.42364			Cenpi	37.6642	50.3058	1.33564
Piga	15.5602	15.1623	24.3919	19.3508	15.3613	21.8713	1.4238			Slc35a2	23.9811	32.0465	1.33632
Ikbkg	5.22639	5.45785	7.91897	7.32274	5.34212	7.62085	1.42656			Mecp2	10.3774	13.8833	1.33784
Acsl4	8.89947	7.37278	12.9579	10.2704	8.13612	11.6142	1.42748			Tsix	5.5854	7.47546	1.33839
C330007P06Rik	8.29751	6.01187	10.2318	10.2152	7.15469	10.2235	1.42892			Gripap1	18.6637	24.9948	1.33922
Slc9a6	4.38791	4.14123	7.1823	5.0379	4.26457	6.1101	1.43276			Usp27x	8.33482	11.1855	1.34202
Cdk16	52.7257	66.668	94.9891	76.5431	59.6969	85.7661	1.43669			Xlr3b	0.974448	1.30999	1.34434
Fundc2	22.2173	20.2002	34.4033	26.7166	21.2088	30.56	1.44091			Tspyl2	36.2193	48.9989	1.35284
Mtm1	2.97564	3.21422	4.71515	4.2039	3.09493	4.45953	1.44091			Nkap	29.245	39.7709	1.35992
Praf2	21.9102	21.4295	37.6497	24.9174	21.6699	31.2836	1.44364			5730416F02Rik	1.9652	2.67426	1.36081
Klhl13	129.811	108.197	166.138	177.493	119.004	171.815	1.44378			Rhox13	4.78343	6.52295	1.36366
Morc4	14.0791	13.5461	16.2748	23.6554	13.8126	19.9651	1.44543			Prkx	18.8579	25.7321	1.36453
Araf	35.2022	39.0544	60.6266	46.9619	37.1283	53.7943	1.44887			Med12	29.9573	40.894	1.36508
Utp14a	54.355	58.3137	88.6506	74.688	56.3344	81.6693	1.44972			5530601H04Rik	4.61567	6.32232	1.36975
Xiap	8.6281	7.20832	12.6691	10.3041	7.91821	11.4866	1.45066			F8a	9.44272	12.9843	1.37506
Nsdhl	35.9824	27.4425	49.3926	43.0016	31.7124	46.1971	1.45675			Tspan6	17.0005	23.3793	1.37521
Cd99l2	3.63898	4.3243	5.87747	5.74699	3.98164	5.81223	1.45976			Slc7a3	284.081	390.856	1.37586
Hnrnph2	46.0094	43.6941	69.4478	61.8303	44.8517	65.639	1.46347			Bex2	173.679	239.58	1.37944
Zfx	6.83343	4.61107	7.95164	8.79764	5.72225	8.37464	1.46352			Ids	13.5007	18.7551	1.38919
Gpc3	31.7422	39.3105	59.7768	44.4935	35.5264	52.1351	1.46751			Capn6	5.12006	7.11389	1.38942
Efnb1	1.76452	2.07473	2.71229	2.92337	1.91963	2.81783	1.46791			Fam199x	7.29809	10.1615	1.39235
Tro	4.79664	4.55642	7.81115	5.91973	4.67653	6.86544	1.46806			Dock11	11.4239	15.9098	1.39268
Fam122b	13.361	10.051	18.3711	16.1053	11.706	17.2382	1.4726			A230072C01Rik	7.98744	11.2096	1.4034
Dnase1l1	1.85564	1.53162	2.59517	2.40167	1.69363	2.49842	1.47519			Phf6	28.948	40.7094	1.40629
Egfl6	2.2801	2.05727	3.45235	2.9895	2.16868	3.22093	1.4852			Tbc1d25	55.2639	77.7757	1.40735
Arhgap4	2.0144	2.40174	3.56456	3.00223	2.20807	3.2834	1.487			Rap2c	34.9572	49.4327	1.41409
Tsr2	9.82725	9.80569	15.3517	13.9245	9.81647	14.6381	1.49118			Zc3h12b	0.766574	1.08574	1.41635
Phf8	8.5212	6.18597	12.8082	9.12734	7.35359	10.9678	1.49149			Ofd1	33.7451	47.8418	1.41774
Taz	20.3698	21.6569	30.9641	32.2318	21.0134	31.5979	1.50371			Arxes1	18.3015	25.9934	1.42029
Usp9x	56.9032	44.7375	87.6141	65.8289	50.8203	76.7215	1.50966			Slc6a8	117.917	168.487	1.42886
Gpkow	6.27484	5.72953	9.02537	9.11459	6.00218	9.06998	1.51111			Vma21	10.6287	15.2647	1.43618
Uba1	165.505	173.769	279.236	235.492	169.637	257.364	1.51715			Abcb7	50.819	73.1771	1.43996
Smim10l2a	2.29784	2.86455	4.20811	3.62428	2.5812	3.9162	1.5172			Syn1	20.01	28.8806	1.44331
Gdi1	57.8958	59.428	88.3581	89.8066	58.6619	89.0823	1.51857			Nap1l3	2.56086	3.70268	1.44587
Igsf1	2.54903	2.97891	4.34287	4.05206	2.76397	4.19746	1.51864			Klhl34	0.895009	1.29491	1.44681
Armcx2	8.18044	7.1499	14.5343	8.75936	7.66517	11.6468	1.51945			Maged2	52.8194	76.9146	1.45618
Hsd17b10	76.1413	102.962	153.916	118.297	89.5516	136.106	1.51987			4930519F16Rik	3.71675	5.43628	1.46264
Plp2	27.3271	28.7928	42.2542	43.2214	28.06	42.7378	1.52309			Tmem164	17.0123	24.899	1.46359
Rbmx	7.28713	7.27068	10.1055	12.1036	7.2789	11.1045	1.52558			Clcn5	12.3683	18.1036	1.46371
Fam50a	52.594	54.1516	90.415	73.4193	53.3728	81.9172	1.53481			Upf3b	75.8878	111.512	1.46943
Hprt	183.47	161.456	299.753	230.536	172.463	265.144	1.5374			Sh3bgrl	31.4076	46.328	1.47506
Gripap1	2.5413	3.01749	3.95729	4.62558	2.7794	4.29143	1.54402			Shroom2	27.4181	40.5696	1.47966
Gpc4	10.1221	10.6448	16.5994	15.5457	10.3834	16.0725	1.5479			Usp9x	131.202	194.419	1.48183
Vma21	2.38632	1.7964	3.02827	3.47014	2.09136	3.2492	1.55363			Gyk	22.7051	33.724	1.48531
Otud5	35.3406	29.8595	50.7056	50.8946	32.6001	50.8001	1.55828			2210013O21Rik	68.4206	102.097	1.4922
Maged2	11.2465	12.3687	20.6987	16.2118	11.8076	18.4552	1.563			Hdx	1.6708	2.50068	1.4967
Brcc3	26.1202	17.6191	38.8059	29.706	21.8697	34.2559	1.56637			A830080D01Rik	70.1414	105.096	1.49834
Mecp2	2.61876	2.6243	4.62504	3.64818	2.62153	4.13661	1.57794			Ftsj1	23.8137	35.7725	1.50218
Zmym3	30.8881	30.8745	55.4064	42.0566	30.8813	48.7315	1.57803			Usp26	21.7045	32.7062	1.50689
Ubl4a	14.3062	14.259	24.9683	20.1362	14.2826	22.5523	1.579			Mpp1	66.4564	100.442	1.5114
Wdr45	30.0435	31.044	51.0651	45.5788	30.5438	48.322	1.58206			Zfp711	1.16292	1.75905	1.51261
Pbdc1	29.7141	31.9262	53.6003	43.9701	30.8201	48.7852	1.5829			Akap17b	9.60134	14.5691	1.5174
Eda2r	20.6683	17.3389	36.1031	24.7606	19.0036	30.4318	1.60137			Kcne1l	1.01507	1.5442	1.52127
Pfkfb1	11.1283	12.2556	20.3902	17.0878	11.6919	18.739	1.60273			Yipf6	17.2772	26.2951	1.52195
1810030O07Rik	15.6007	14.4661	26.4405	21.8571	15.0334	24.1488	1.60634			Zfp185	17.9012	27.2847	1.52418
Irak1	12.843	15.4966	25.69	19.9878	14.1698	22.8389	1.6118			Pnma5	78.6763	120.724	1.53444
Pdk3	26.3168	27.6523	48.9439	38.1034	26.9845	43.5237	1.61291			Plp1	5.79697	8.89703	1.53477
Haus7	23.9115	34.4775	51.4057	42.9865	29.1945	47.1961	1.61661			Hdac8	17.1155	26.3072	1.53704
Bex2	36.1581	40.022	71.6356	52.1859	38.09	61.9107	1.62538			Hdac6	96.2045	148.072	1.53914
Msn	22.3165	21.3558	35.1407	35.8822	21.8361	35.5114	1.62627			Dynlt3	40.1403	61.7841	1.5392
Rlim	23.7857	18.2667	36.1004	32.3755	21.0262	34.2379	1.62835			Fam3a	29.7425	45.9153	1.54376
Ofd1	10.8238	9.46832	16.9196	16.1674	10.1461	16.5435	1.63053			Mbtps2	39.5296	61.2427	1.54929
Lage3	74.2315	89.7668	143.034	125.385	81.9992	134.209	1.63672			Pgrmc1	277.423	430.642	1.55229
Mmgt1	8.62572	6.96959	14.3416	11.2488	7.79765	12.7952	1.6409			1110012L19Rik	59.0176	91.7044	1.55385
Chic1	4.32339	3.50446	7.12413	5.73502	3.91392	6.42957	1.64274			BC023829	27.2297	42.3793	1.55636
Dkc1	112.704	111.829	209.03	161.011	112.266	185.02	1.64805			Gemin8	6.66107	10.4265	1.56529
Kif4	22.2627	23.8041	43.296	33.2019	23.0334	38.249	1.66059			Phka2	25.1471	39.4958	1.57059
Zrsr2	20.0453	19.1078	35.961	29.1477	19.5766	32.5543	1.66293			Morc4	21.1752	33.5035	1.5822
Platr21	4.18554	3.69527	7.31894	5.78834	3.9404	6.55364	1.66319			Tro	18.8981	29.9666	1.58569
Ap1s2	6.68363	5.54234	12.159	8.26722	6.11299	10.2131	1.67072			Dgkk	0.921074	1.4639	1.58934
Ube2dnl1	2.26293	3.15864	6.53589	2.60261	2.71079	4.56925	1.68558			Fam122b	39.1081	62.5927	1.6005
Sat1	45.1879	38.8139	67.5416	75.1289	42.0009	71.3353	1.69842			Kcnd1	7.44479	12.043	1.61764
Abcd1	6.58583	9.45072	13.7151	13.5777	8.01827	13.6464	1.70191			Tbc1d8b	2.46618	3.99033	1.61802
Trmt2b	8.70092	7.06877	13.6136	13.246	7.88485	13.4298	1.70324			Nxf7	2.34818	3.80381	1.6199
Cenpi	15.3864	10.9414	24.7359	20.1586	13.1639	22.4473	1.70521			Wdr44	12.5671	20.4169	1.62463
Atp6ap2	44.8918	41.104	76.6531	70.0624	42.9979	73.3577	1.70608			Praf2	86.4891	140.83	1.6283
Tfe3	28.829	30.6651	51.4681	50.125	29.7471	50.7965	1.70762			Flna	133.274	217.111	1.62906
Nkap	8.05067	6.97301	13.7547	12.0703	7.51184	12.9125	1.71895			Zic3	146.137	239.183	1.6367
Mpp1	22.9327	22.0404	39.0585	38.31	22.4866	38.6843	1.72033			Ccdc160	6.92181	11.3426	1.63868
Smc1a	45.5239	48.0102	86.6866	74.5736	46.767	80.6301	1.72408			Trappc2	11.2821	18.5835	1.64717
Taf1	17.3744	13.9785	29.2598	24.94	15.6765	27.0999	1.7287			Gprasp1	72.1748	119.489	1.65555
Bcor	6.54159	6.534	10.5014	12.1359	6.5378	11.3186	1.73126			Wdr13	17.1424	28.7653	1.67802
Slc25a5	660.487	725.7	1351.52	1051.12	693.093	1201.32	1.73327			AA414768	19.9739	33.5242	1.6784
Plp1	1.57909	1.13246	2.29548	2.40691	1.35577	2.35119	1.73421			Ebp	102.423	172.186	1.68113
Syap1	9.92869	11.4744	19.1257	18.0862	10.7015	18.6059	1.73862			Pak3	0.880853	1.48406	1.6848
Atrx	22.8499	16.2184	35.3476	33.0506	19.5342	34.1991	1.75073			Brwd3	16.3925	27.6377	1.686
Tspyl2	7.75729	7.99427	13.8777	13.769	7.87578	13.8234	1.75517			Dmd	13.1917	22.2808	1.689
Gnl3l	29.4597	26.5024	53.5239	45.0291	27.9811	49.2765	1.76107			Gabre	1.85585	3.16445	1.70512
Naa10	49.1488	69.4571	107.235	101.686	59.3029	104.46	1.76147			2610002M06Rik	6.84908	11.7193	1.71108
1110012L19Rik	14.4682	16.4456	31.6092	22.9225	15.4569	27.2659	1.76399			5730405O15Rik	5.89551	10.2435	1.73751
Ddx3x	109.387	90.0801	190.902	161.393	99.7336	176.147	1.76618			Klf8	26.5336	46.1911	1.74085
Suv39h1	11.3415	12.6699	23.8533	18.7059	12.0057	21.2796	1.77246			Enox2	10.2344	17.9417	1.75308
Xk	2.76008	2.4161	4.6728	4.50329	2.58809	4.58804	1.77275			Alg13	305.198	538.125	1.7632
Rpgr	7.26632	6.02319	12.1675	11.422	6.64475	11.7948	1.77505			Nup62cl	129.389	228.62	1.76692
Ube2a	120.373	112.555	203.535	210.483	116.464	207.009	1.77745			Slc25a14	12.6322	22.3295	1.76767
Fancb	4.98174	3.79745	7.75989	7.92353	4.38959	7.84171	1.78643			Taz	57.768	103.706	1.79522
Bhlhb9	17.3714	11.3901	27.15	24.2893	14.3808	25.7197	1.78848			Magee1	4.05887	7.33296	1.80665
Cul4b	61.9021	76.44	138.834	108.68	69.171	123.757	1.78914			Diap2	12.0063	21.797	1.81546
Pdzd11	32.8151	35.3061	64.5026	58.0793	34.0606	61.291	1.79947			Gprasp2	29.7917	54.1669	1.81819
Fundc1	8.04405	8.61666	14.5102	15.4902	8.33036	15.0002	1.80067			Slc9a6	10.9824	20.0212	1.82303
Magee1	1.08509	1.2256	2.29777	1.86457	1.15535	2.08117	1.80134			Efnb1	8.14078	14.9307	1.83406
Ripply1	7.52802	10.5477	21.2287	11.4144	9.03786	16.3216	1.80591			Dcaf12l1	35.5708	65.8583	1.85147
Elk1	10.8235	9.95879	18.2279	19.3949	10.3911	18.8114	1.81033			Nr0b1	206.83	387.902	1.87546
Ercc6l	12.645	10.7685	22.9099	19.763	11.7067	21.3364	1.82258			Map7d2	25.3695	47.7471	1.88207
Prrg3	3.82425	2.90169	6.89646	5.37543	3.36297	6.13594	1.82456			Figf	4.16824	7.85814	1.88524
Wdr13	5.86613	7.03411	11.1631	12.552	6.45012	11.8575	1.83835			Zmym3	97.0481	183.359	1.88936
Rbm41	4.72353	4.17426	8.49933	7.91292	4.4489	8.20613	1.84453			Tmsb4x	1183.18	2240.59	1.8937
Msl3	4.72013	3.98403	7.64543	8.48029	4.35208	8.06286	1.85265			Slc10a3	6.24806	11.8861	1.90237
Dock11	2.38308	3.19684	7.48296	2.92275	2.78996	5.20286	1.86485			Wdr45	85.9787	163.681	1.90374
Ribc1	4.80742	3.43669	8.69869	6.70722	4.12205	7.70295	1.86872			Cdkl5	2.99492	5.7173	1.909
Klf8	6.2729	5.73282	12.1351	10.4531	6.00286	11.2941	1.88145			Itgb1bp2	0.922293	1.76198	1.91043
Cetn2	32.3839	31.7522	63.9924	57.0703	32.068	60.5314	1.88759			Abcd1	19.2908	37.077	1.922
Chm	6.62032	4.27679	10.2501	10.341	5.44856	10.2955	1.88959			Ribc1	20.7613	39.9946	1.9264
Hcfc1	21.4065	21.8655	46.1754	35.6868	21.636	40.9311	1.89181			Cfp	14.3589	27.7008	1.92917
Med14	8.58021	7.14979	15.083	14.8094	7.865	14.9462	1.90034			Frmd7	2.57387	5.05621	1.96444
Cfp	3.48361	2.79707	5.68662	6.28557	3.14034	5.98609	1.90619			Otud6a	45.6372	89.721	1.96596
Gemin8	4.96871	5.71659	11.6065	8.78116	5.34265	10.1938	1.90801			AU015836	133.461	263.387	1.97351
Emd	55.9867	62.4235	125.772	100.385	59.2051	113.079	1.90995			Tmem35	3.61989	7.22801	1.99675
Apex2	4.54889	6.1106	10.9449	9.4414	5.32974	10.1931	1.9125			Stk26	21.4687	43.0953	2.00735
Fhl1	36.1869	39.988	78.2998	67.7894	38.0875	73.0446	1.91781			Ocrl	28.2754	56.7787	2.00806
Pdha1	135.549	130.497	267.451	243.747	133.023	255.599	1.92146			Iqsec2	2.6728	5.42545	2.02988
Hccs	16.0356	14.7064	30.404	28.7181	15.371	29.5611	1.92317			Xk	9.072	18.4592	2.03474
Rbm3	16.478	15.7355	30.5509	31.4639	16.1068	31.0074	1.92512			Shroom4	6.69969	13.6675	2.04002
Rab9	36.3655	50.0324	83.9211	84.7934	43.1989	84.3572	1.95276			Ophn1	2.53068	5.2128	2.05984
Gprasp2	9.22024	7.57486	18.2238	14.6478	8.39755	16.4358	1.95721			Gpr173	0.495436	1.03064	2.08027
Iqsec2	1.15792	1.0407	2.23509	2.08571	1.09931	2.1604	1.96523			Cnksr2	1.19274	2.48656	2.08475
Ccdc120	6.84953	8.52199	15.5044	14.7986	7.68576	15.1515	1.97137			Zfp182	4.20781	8.8084	2.09335
Ebp	29.9803	31.2346	62.2941	58.6926	30.6075	60.4933	1.97643			AU022751	11.2196	23.501	2.09464
Plxna3	2.98719	2.79372	6.05757	5.40732	2.89046	5.73245	1.98323			Gab3	0.678371	1.42407	2.09925
Tceanc	3.9216	2.65703	6.75219	6.31338	3.28932	6.53279	1.98606			Gjb1	26.2492	55.4266	2.11155
Tmsb15b1	3.16859	2.74562	6.34828	5.4008	2.95711	5.87454	1.98658			D330045A20Rik	0.758082	1.6059	2.11837
Yy2	3.77485	3.50017	7.45646	7.01927	3.63751	7.23786	1.98979			Slc38a5	1.74145	3.73955	2.14738
Zfp275	6.10039	4.7458	10.6657	11.016	5.42309	10.8408	1.99902			Nhs	1.67304	3.61812	2.1626
Zc4h2	2.29416	2.81138	6.71708	3.5011	2.55277	5.10909	2.00139			1700013H16Rik	20.5692	48.1768	2.34218
Stk26	3.06214	3.60516	6.16762	7.23677	3.33365	6.70219	2.01047			Dach2	0.502073	1.20495	2.39995
Kantr	1.36816	1.14747	2.5716	2.51651	1.25781	2.54406	2.0226			Cypt3	1.16887	2.80722	2.40165
Tab3	7.68165	5.47054	15.2028	11.4931	6.5761	13.348	2.02977			C77370	9.61657	23.5235	2.44614
Vbp1	138.957	106.087	247.594	251.01	122.522	249.302	2.03475			Tex11	6.80455	16.6449	2.44614
Fmr1	14.7069	13.8389	30.7386	28.2498	14.2729	29.4942	2.06645			Pcyt1b	33.4194	81.9984	2.45362
G6pdx	21.5458	26.4226	53.9695	45.8405	23.9842	49.905	2.08074			Arhgef6	1.02448	2.5242	2.46388
2610002M06Rik	2.66341	1.85833	5.04515	4.39163	2.26087	4.71839	2.08698			Mtm1	9.62097	24.0661	2.50142
Yipf6	4.76636	4.44531	9.63516	9.59993	4.60583	9.61754	2.08812			Egfl6	4.46354	11.2288	2.51567
S100g	2.57117	2.34412	6.68795	3.68686	2.45765	5.18741	2.11072			Ap1s2	99.7474	251.893	2.52531
Mageh1	5.16972	4.06133	8.98412	10.5179	4.61552	9.75101	2.11265			H2bfm	0.442762	1.13663	2.56714
Amer1	2.61616	1.29147	4.54997	3.76145	1.95381	4.15571	2.12697			Nxt2	39.7666	102.41	2.57528
Nudt11	2.56166	2.20163	5.08602	5.09892	2.38164	5.09247	2.13822			C430049B03Rik	0.827194	2.14941	2.59844
Gprasp1	17.9238	17.2685	40.4264	34.8294	17.5962	37.6279	2.13842			Xlr	0.5544	1.49879	2.70345
Efhc2	3.33136	2.12562	5.19701	6.61539	2.72849	5.9062	2.16464			Pls3	50.9244	139.436	2.7381
Ftsj1	5.1253	6.04294	13.5155	10.6837	5.58412	12.0996	2.16679			Eda	3.59266	10.1092	2.81385
Cask	1.99531	2.83338	5.05902	5.40798	2.41434	5.2335	2.16767			2810403D21Rik	0.438009	1.24075	2.8327
Pgrmc1	84.0021	77.5558	175.215	175.159	80.779	175.187	2.16872			Reps2	0.600558	1.70121	2.83272
Dmd	2.33117	2.90968	6.3282	5.14686	2.62043	5.73753	2.18954			Porcn	127.991	362.686	2.83368
Abcb7	11.962	9.30546	24.4782	22.6328	10.6337	23.5555	2.21517			Uprt	6.04979	17.6478	2.91709
Pja1	18.1051	14.7362	37.2836	35.9676	16.4207	36.6256	2.23046			Serpina7	0.443761	1.30304	2.93636
Ccdc22	7.70814	7.83154	15.4394	19.3502	7.76984	17.3948	2.23876			Rhox1	12.6036	37.3165	2.96078
Taf7l	1.75305	2.66605	5.33656	4.55865	2.20955	4.94761	2.23919			Heph	1.14773	3.41753	2.97764
Zbtb33	3.31732	1.58339	5.5483	5.48232	2.45036	5.51531	2.25082			Nxf2	0.903916	2.75523	3.0481
Rps6ka3	2.32958	3.25408	6.40043	6.18311	2.79183	6.29177	2.25364			Gpm6b	2.21176	6.97753	3.15474
Mcts1	21.467	15.0579	48.9079	34.2012	18.2625	41.5545	2.27541			Efhc2	2.08302	6.85591	3.29133
Huwe1	26.1292	25.7352	67.3565	51.6159	25.9322	59.4862	2.29391			1700019B21Rik	4.76394	15.7156	3.29887
Fgf13	4.35168	2.85429	7.41943	9.2427	3.60299	8.33106	2.31227			Magea4	1.06931	3.56359	3.33261
Tspan7	18.4431	18.0652	44.26	41.0025	18.2542	42.6312	2.33543			Nxf3	1.31892	4.43812	3.36497
Prdx4	72.401	75.9125	186.382	161.479	74.1567	173.93	2.34544			Adgrg2	0.291885	1.04091	3.56616
Zfp185	4.03163	3.3337	9.98896	7.31015	3.68267	8.64955	2.34872			Gpc4	30.2394	108.764	3.59676
Sms	6.95519	7.43165	17.7806	16.1957	7.19342	16.9881	2.36162			Scml2	8.04365	31.6023	3.92885
Lrch2	2.25546	1.64558	5.14314	4.12471	1.95052	4.63392	2.37574			Taf7l	16.1696	64.5262	3.99059
Syn1	4.5646	2.88974	11.652	6.32861	3.72717	8.9903	2.4121			Rab39b	2.52806	10.742	4.24911
Slc7a3	27.4316	32.0501	81.1909	62.936	29.7409	72.0635	2.42305			Rhox2a	0.323816	1.43325	4.42612
Pir	15.1946	19.2772	43.4457	40.9493	17.2359	42.1975	2.44823			4930550L24Rik	0.272976	1.61902	5.931
Arxes1	2.09976	2.79429	5.49915	6.51561	2.44703	6.00738	2.45497			Pof1b	0.48031	4.58302	9.5418
Map3k15	4.92279	3.57462	11.0464	9.92589	4.24871	10.4861	2.46808			1700080O16Rik	0.560308	7.59205	13.5498
Gm9	4.23468	6.20294	10.3853	15.6274	5.21881	13.0064	2.49221			X-linked genes with increased expression following Kdm6a KO in E8 are shown. TPM values from one replicate of wt E8 cells and one replicate of E8-Kdm6aΔPΔP13 KO cells were used to calculate the expression fold change.
Maoa	9.85416	10.3333	23.4723	26.9862	10.0937	25.2293	2.4995
Enox2	2.09027	2.47679	6.1909	5.23383	2.28353	5.71237	2.50155
Ids	2.14368	1.81256	5.31267	4.6348	1.97812	4.97373	2.51437
Pola1	18.1682	14.6486	42.2938	40.6438	16.4084	41.4688	2.52729
Eif1ax	108.687	106.391	293.218	257.666	107.539	275.442	2.56132
Prkx	3.94089	4.55672	13.2303	8.74462	4.2488	10.9875	2.58601
Alg13	69.323	64.8457	183.746	164.899	67.0844	174.322	2.59856
Mospd2	6.5368	5.81161	19.1466	13.3731	6.17421	16.2599	2.63351
Phf6	4.92722	2.31758	9.64896	9.47302	3.6224	9.56099	2.63941
Ubqln2	8.48363	10.0801	26.4937	23.2812	9.28186	24.8875	2.6813
Siah1b	13.5289	11.052	34.9652	31.3645	12.2904	33.1649	2.69842
Ammecr1	2.31194	1.09634	4.98369	4.32217	1.70414	4.65293	2.73037
Mbtps2	7.27055	4.92912	17.89	15.6349	6.09984	16.7625	2.74802
Nxt2	16.9787	13.0543	43.2486	39.7983	15.0165	41.5234	2.76519
Shroom2	8.96941	8.5152	26.0755	22.4523	8.7423	24.2639	2.77546
Pdzd4	28.1433	32.5557	92.7864	77.7058	30.3495	85.2461	2.80881
Rhox1	5.95694	5.74939	16.82	16.3707	5.85317	16.5953	2.83528
Flna	20.8949	22.9549	68.6865	58.6926	21.9249	63.6895	2.9049
Pcyt1b	5.38986	4.46054	16.4508	12.7066	4.9252	14.5787	2.96002
Hmgb3	7.48919	6.75198	16.6492	25.8929	7.12059	21.2711	2.98726
Akap17b	1.76904	2.03511	4.9879	6.6586	1.90207	5.82325	3.06152
Zic3	25.1704	14.2237	58.687	66.4757	19.6971	62.5814	3.17719
Taf9b	1.90081	1.16552	6.78351	3.46716	1.53316	5.12533	3.34298
Txlng	10.7691	6.79387	25.8724	35.6188	8.78148	30.7456	3.50118
Nr0b1	14.5946	15.0205	64.2633	43.857	14.8075	54.0602	3.65085
Zfp280c	4.91916	3.1761	17.4947	14.326	4.04763	15.9104	3.93078
Tmem47	4.18269	3.27694	16.3421	12.9864	3.72982	14.6642	3.93163
Gjb1	9.46538	9.59597	39.2063	35.7977	9.53067	37.502	3.93487
Arxes2	3.11554	2.59806	9.28989	14.2326	2.8568	11.7612	4.11693
Tbc1d25	6.23237	7.14899	28.5589	31.8676	6.69068	30.2133	4.51572
Rragb	7.41494	8.69821	44.7754	30.5389	8.05657	37.6572	4.67409
Pls3	8.33496	7.79494	38.3679	37.2352	8.06495	37.8015	4.68714
Porcn	18.1992	15.3599	112.257	79.7306	16.7796	95.9938	5.72088
Genes with increased expression from the inactive X (Xi) following Kdm6a KO are shown. The 129 X chromosome is the Xi. TPM values are shown for two replicates of wt Tsix-stop cells (wta, wtb), and two individual KO clones, from which the average TPM was calculated together with the expression fold change between KO and wt.
