# Supplementary material for: KDM6A facilitates Xist upregulation at the onset of X inactivation
Source: Biol Sex Differ. 2025 Jan 3;16:1. doi: 10.1186/s13293-024-00683-3 (PMC11699772; doi:10.1186/s13293-024-00683-3)
Supplement: Supplementary file 9 — Additional file 9. [file 13293_2024_683_MOESM9_ESM.xlsx]

## Sheet: Sheet1
Table S5: Xi-specific expression levels of genes in temporally defined categories in wt and Kdm6a KO Tsix-stop cells (related to Figure 2D and E)
Early Silenced genes				Intermediate Silenced genes				Late Silenced genes				Not Silenced
Gene name	log2 wt avg TPM	log2 ΔEΔE avg TPM		Gene name	log2 wt avg TPM	log2 ΔEΔE avg TPM		Gene name	log2 wt avg TPM	log2 ΔEΔE avg TPM		Gene name	log2 wt avg TPM	log2 ΔEΔE avg TPM
1110012L19Rik	3.95018	4.76902		1110012L19Rik	3.95018	4.76902		1810030O07Rik	3.9101	4.59388		Xist	5.90858	4.00545
Abcb7	3.41058	4.55799		5530601H04Rik	0.333258	0.513652		2610002M06Rik	1.17688	2.23829		Kdm6a	3.12892	0.735596
Apex2	2.41407	3.34953		A230072C01Rik	0.638639	0.594267		Abcb7	3.41058	4.55799		Abcd1	3.47501	3.34065
Armcx1	4.10112	3.79669		Acot9	3.60888	3.83752		Acot9	3.60888	3.83752		Araf	5.2824	5.38639
Atp7a	1.86502	2.0805		Acsl4	3.02434	3.53781		Acsl4	3.02434	3.53781		Atp6ap2	5.29589	6.29825
Bex1	9.93578	10.0961		Alg13	6.0679	7.44561		Ammecr1	0.769044	2.21814		AU022751	1.24949	-0.140554
Dlg3	4.47618	4.71979		Amot	1.62815	1.41985		Amot	1.62815	1.41985		Chm	2.3324	3.95481
Dmd	1.3898	2.52043		Apex2	2.41407	3.34953		Ap1s2	2.61188	3.35235		Ddx3x	6.78032	7.94673
Dusp9	6.44493	5.81817		Armcx2	2.93832	3.54187		Araf	5.21445	5.74938		Dkc1	6.64405	7.78644
Elf4	1.57627	0.523853		Atp11c	1.78197	2.59374		Atp11c	1.78197	2.59374		Dynlt3	5.6848	5.10697
Emd	5.88765	6.82118		Atp7a	1.86502	2.0805		Atp6ap2	5.42619	6.19688		Ebp	4.93647	6.0702
Eras	4.57332	4.62802		Atrx	4.28793	5.09589		Atrx	4.28793	5.09589		Eif2s3x	-0.747136	0.71234
Ercc6l	3.54927	4.41525		BC065397	0.180077	0.481402		AU015836	5.38374	5.16708		Enox2	1.40073	2.37035
Fam122b	3.54918	4.10754		Bcap31	7.41321	7.7954		Bcap31	7.41321	7.7954		Eras	4.49312	5.37244
Fam199x	-0.103721	0.0749787		Brwd3	2.91388	3.01814		Bcor	2.7088	3.50063		Fam50a	5.77472	6.75092
Fam3a	3.5229	3.99123		Cetn2	5.00306	5.91961		Bhlhb9	3.84607	4.6848		Ftsj1	2.81319	3.98014
Fgf13	1.84919	3.0585		Cfp	1.65092	2.58162		Brcc3	4.45086	5.09828		Fundc1	3.76246	4.5444
Fhl1	5.25124	6.19071		Dcaf12l1	3.229	2.79188		Brwd3	2.91388	3.01814		Gdi1	5.81748	5.68918
Flna	4.4545	5.99298		Dock11	1.48024	2.3793		Cask	1.27163	2.38778		Gpkow	2.63182	3.65484
Fmr1nb	7.14134	7.24963		Elk1	3.37728	4.23354		Ccdc120	2.94219	3.92139		Gripap1	1.65862	3.05583
Foxo4	4.47469	4.48717		Ercc6l	3.54927	4.41525		Ccdc22	2.95788	4.12058		Idh3g	7.47378	8.13524
Gemin8	2.41756	3.34962		Fancb	2.13409	2.97117		Cdk16	5.89958	6.42234		Igbp1	6.55862	6.98907
Gpc3	5.15082	5.70418		Flna	4.4545	5.99298		Cenpi	3.71852	4.48847		Kdm5c	4.51958	4.56825
Gpc4	3.37621	4.00653		G6pdx	4.58401	5.64111		Cetn2	5.00306	5.91961		Lamp2	4.19426	4.58564
Gpr143	-2.12151	0.236921		Gdi1	5.87435	6.47707		Chic1	1.96862	2.68472		Mbtps2	2.98448	3.25084
Gprasp2	3.06997	4.03877		Gm364	1.42975	1.01832		Clcn5	1.59763	1.98543		Msl3	2.34958	0.945139
Haus7	4.86762	5.5606		Gnl3l	4.80638	5.62283		Cstf2	4.92446	5.40649		Nkap	2.99398	3.99403
Kif4	4.52566	5.25735		Gspt2	2.82858	3.03406		Ctps2	2.76578	3.1531		Nrk	1.03038	-2.14799
Klhl13	6.89487	7.42472		Hmgn5	3.55078	3.76404		Cul4b	6.1121	6.95137		Ogt	6.02447	6.23406
Lrch2	0.963859	2.21223		Hprt	7.43014	8.05064		Ebp	4.93581	5.9187		Pbdc1	5.02431	5.97267
Maged1	6.58535	6.98206		Hsd17b10	6.48465	7.08859		Eda	-0.316829	1.17261		Pcsk1n	3.46479	1.03881
Maged2	3.56164	4.20596		Ids	0.98413	2.31433		Eda2r	4.2482	4.92751		Rbm3	4.1206	5.49755
Magt1	3.70157	4.05015		Ikbkg	2.41741	2.92995		Egfl6	1.11682	1.68748		Renbp	6.20541	7.36678
Med12	2.88365	3.02702		Irak1	3.82475	4.51342		Eif1ax	6.74872	8.1056		Shroom4	1.55735	0.434865
Msn	4.44865	5.15021		Itm2a	3.86613	3.99298		Elf4	1.57627	0.523853		Sms	3.3321	3.80769
Mtm1	1.62991	2.15689		Kif4	4.52566	5.25735		Emd	5.88765	6.82118		Suv39h1	3.95164	3.93639
Nsdhl	4.98698	5.52973		Klf8	2.58565	3.4975		Fam120c	-0.677264	0.377018		Syap1	3.64699	3.42784
Nxt2	3.90848	5.37585		Lage3	6.35754	7.06834		Fancb	2.13409	2.97117		Tbc1d25	3.31738	4.60631
Ocrl	3.97579	4.20133		Lamp2	4.52692	5.03166		Fgd1	5.2999	5.72608		Timm17b	5.12222	5.80429
Pcyt1b	2.30018	3.86579		Las1l	3.16792	3.06995		Fmr1	3.83521	4.88236		Uba1	7.50387	8.27202
Pdk3	4.75406	5.44373		Mageh1	2.20649	3.28555		Fmr1nb	7.14134	7.24963		Usp9x	5.42652	6.02166
Phka1	2.33639	1.67658		Magt1	3.70157	4.05015		Fundc1	3.05838	3.90691		Utp14a	5.90623	7.09791
Pja1	4.03744	5.19478		Maoa	3.33539	4.65703		G6pdx	4.58401	5.64111		Wdr13	2.97863	2.77054
Plp1	0.439118	1.23339		Map7d2	3.31816	3.50013		Gata1	-0.189568	0.552244		Wdr45	4.97174	6.4604
Pls3	3.01167	5.24037		Mecp2	1.39041	2.04845		Gm4984	2.46272	2.69835
Pnma5	5.33791	5.66801		Mmgt1	2.96304	3.67753		Gnl3l	4.80638	5.62283
Psmd10	4.59165	5.03124		Mospd2	2.62625	4.02324		Gpkow	2.58549	3.1811
Rbm41	2.15345	3.0367		Mtmr1	1.63424	2.13736		Gprasp1	4.13719	5.23373
Rbmx	2.86372	3.47308		Nono	7.4083	7.50741		Gspt2	2.82858	3.03406
Ribc1	2.04336	2.94541		Ocrl	3.97579	4.20133		Haus7	4.86762	5.5606
Rlim	4.39412	5.09752		Pdzd11	5.09003	5.9376		Hccs	3.94214	4.88563
Rnf128	4.48294	4.55927		Pgk1	4.87782	4.13268		Hcfc1	4.43536	5.35513
Slc25a14	1.81668	2.32083		Pgrmc1	6.33591	7.45275		Hdac6	5.44094	5.46289
Snx12	6.37463	6.63921		Phf6	1.85695	3.25716		Hmgb3	2.832	4.41082
Suv39h1	3.58565	4.4114		Pls3	3.01167	5.24037		Hprt	7.43014	8.05064
Taf9b	0.616513	2.35765		Porcn	4.06863	6.58487		Hsd17b10	6.48465	7.08859
Taz	4.39323	4.98176		Prdx4	6.21251	7.44237		Htatsf1	4.81751	5.26638
Tceal1	-0.838066	1.3179		Prkx	2.08706	3.45779		Huwe1	4.69667	5.89448
Tceal8	4.58086	4.76188		Prrg3	1.74974	2.61729		Idh3g	7.46868	7.97826
Trap1a	8.16686	8.60053		Rbmx2	3.86355	4.36399		Ids	0.98413	2.31433
Tsx	3.27661	2.78896		Rpl10	1.99334	3.0411		Igbp1	6.66699	7.11674
Yipf6	2.20346	3.26567		Rps6ka6	3.5776	5.16521		Ikbkg	2.41741	2.92995
Zbtb33	1.29299	2.46344		Sat1	5.39235	6.15654		Il2rg	-0.486879	0.0217213
Zfp275	2.43912	3.43841		Scml2	2.47281	1.24609		Irak1	3.82475	4.51342
Zfp280c	2.01708	3.99189		Sh3bgrl	1.28279	1.40524		Jade3	4.77464	5.09818
Zfx	2.51658	3.06603		Shroom2	3.12801	4.60074		Kdm5c	4.52964	4.94466
Zmym3	4.94866	5.60678		Siah1b	3.61947	5.05158		Klf8	2.58565	3.4975
Zrsr2	4.29105	5.02478		Slc25a14	1.81668	2.32083		Klhl15	1.2866	0.992254
For each temporal category, the gene name and log2 of average TPM are shown. Average TPM is from two wt replicates, and from two KO clones (Tsix-Kdm6aΔEΔE17 and Tsix-Kdm6aΔEΔE21). Note that genes may appear in multiple lists due to differences in categorization between Marks et al. Genome Biol. 2015 and Borensztein et al. Nat Struct Mol Biol. 2017.				Slc6a8	5.42435	5.76428		Lage3	6.35754	7.06834
				Slc9a6	2.0924	2.6112		Las1l	3.16792	3.06995
				Smc1a	5.54742	6.33325		Lpar4	-2.25357	0.731635
				Sms	2.84668	4.08646		Map3k15	2.08702	3.39041
				Syap1	3.41975	4.21769		Mbtps2	2.60877	4.06716
				Tbl1x	4.94158	5.02986		Mcf2	3.88241	3.69312
				Tmem164	2.60704	2.86834		Med14	2.97545	3.90171
				Tmem47	1.8991	3.87423		Mmgt1	2.96304	3.67753
				Tsc22d3	3.72085	2.70955		Mospd1	3.20036	3.60922
				Tspan7	4.19015	5.41384		Mpp1	4.49099	5.27367
				Tspyl2	2.97742	3.78904		Msl3	2.12171	3.01129
				Ubqln2	3.21441	4.63735		Nkap	2.90917	3.6907
				Usp26	3.69963	3.1362		Nr0b1	3.88826	5.75649
				Vbp1	6.9369	7.96175		Nudt11	1.25196	2.34837
				Xiap	2.98517	3.52188		Ofd1	3.34285	4.04819
				Zdhhc9	3.87633	3.80121		Ogt	6.09265	6.3796
				Zfp185	1.88075	3.11263		Pcyt1b	2.30018	3.86579
				Zfp449	1.62095	2.08125		Pdha1	7.05553	7.99774
								Pgrmc1	6.33591	7.45275
								Phf6	1.85695	3.25716
								Phf8	2.87845	3.4552
								Phka2	3.36835	3.80742
								Pim2	3.35791	3.73277
								Pir	4.10734	5.39909
								Plp2	4.81044	5.41744
								Pola1	4.03636	5.37395
								Pqbp1	5.73656	6.14716
								Praf2	4.43762	4.96733
								Prps1	6.34498	6.62242
								Prps2	3.15237	3.57553
								Psmd10	4.59165	5.03124
								Rab9	5.43292	6.39844
								Rbmx2	3.86355	4.36399
								Renbp	6.30036	6.66648
								Rpgr	2.73222	3.56007
								Slc35a2	3.36905	3.66263
								Slc6a8	5.42435	5.76428
								Slc7a3	4.89437	6.1712
								Smc1a	5.54742	6.33325
								Snx12	6.37463	6.63921
								Spin4	-0.0702484	0.213378
								Tab3	2.71723	3.73855
								Taf1	3.97053	4.76022
								Taz	4.39323	4.98176
								Tceanc	1.71779	2.7077
								Tfe3	4.89467	5.66666
								Timp1	5.72786	5.68475
								Tmem164	2.60704	2.86834
								Trap1a	8.16686	8.60053
								Tsr2	3.2952	3.87166
								Uba1	7.40631	8.00767
								Ubl4a	3.83619	4.4952
								Usp11	5.19457	5.49277
								Usp9x	5.66733	6.26156
								Uxt	0.381093	1.58428
								Vbp1	6.9369	7.96175
								Wdr45	4.93281	5.59461
								Wnk3	2.32941	2.77347
								Xiap	2.98517	3.52188
								Xk	1.37189	2.19788
								Yipf6	2.20346	3.26567
								Zfp182	-0.159082	1.66339
								Zmym3	4.94866	5.60678
								Zrsr2	4.29105	5.02478
