# Supplementary material for: KDM6A facilitates Xist upregulation at the onset of X inactivation
Source: Biol Sex Differ. 2025 Jan 3;16:1. doi: 10.1186/s13293-024-00683-3 (PMC11699772; doi:10.1186/s13293-024-00683-3)
Supplement: Supplementary file 12 — Additional file 12. [file 13293_2024_683_MOESM12_ESM.xlsx]

## Sheet: Sheet 1
Table S6: KDM6A enrichment signal location and value at the Xist region in wt Tsix-stop cells during differentiation (related to Figure 3)
wt D2			wt D4			wt D7
Start	End	Signal Value	Start	End	Signal Value	Start	End	Signal Value
103458100	103458150	0	103460000	103460100	2	103460200	103460250	5
103458150	103458300	1	103468100	103468200	2	103460250	103460300	3
103458300	103458350	0	103468200	103468350	0	103460300	103460350	1
103458350	103458400	1	103468350	103468450	1	103460350	103460750	0
103458400	103458450	2	103468450	103468500	2	103460750	103460850	1
103458450	103458500	1	103468500	103468600	1	103460850	103460900	2
103458500	103458600	0	103468600	103468950	0	103460900	103460950	1
103458600	103458650	3	103468950	103469050	1	103460950	103461150	0
103458650	103458700	4	103469050	103469150	0	103461150	103461200	1
103458700	103458850	3	103469150	103469200	2	103461200	103461350	3
103458850	103458950	2	103469200	103469250	3	103461350	103461450	1
103458950	103459050	1	103469250	103469300	1	103461450	103461600	0
103459050	103459900	0	103469300	103469350	3	103461600	103461700	1
103459900	103460000	1	103469350	103469400	2	103461700	103461750	2
103460000	103460100	0	103469400	103469450	1	103461750	103461800	1
103460100	103460200	1	103469450	103469600	0	103461800	103462250	0
103460200	103460450	0	103469600	103469700	1	103462250	103462350	1
103460450	103460500	1	103469700	103469750	2	103462350	103462500	0
103460500	103460600	2	103469750	103469800	1	103462500	103462550	1
103460600	103461500	0	103469800	103469850	2	103462550	103462650	2
103461500	103461600	1	103469850	103470000	1	103462650	103462850	0
103461600	103461650	2	103470000	103471250	0	103462850	103463100	2
103461650	103461700	1	103471250	103471350	1	103463100	103463250	1
103461700	103461750	0	103471350	103471400	2	103463250	103464150	0
103461750	103461850	1	103471400	103471550	3	103464150	103464300	1
103461850	103461950	2	103471550	103471600	1	103464300	103464350	2
103461950	103462050	1	103471600	103471650	0	103464350	103464400	1
103462050	103462100	2	103471650	103471700	1	103464400	103464450	2
103462100	103462150	3	103471700	103471750	2	103464450	103464500	1
103462150	103462200	1	103471750	103471850	1	103464500	103464550	0
103462200	103462750	0	103471850	103471900	3	103464550	103464800	1
103462750	103462800	1	103471900	103472000	5	103464800	103465000	0
103462800	103462850	2	103472000	103472050	3	103465000	103465100	1
103462850	103462950	1	103472050	103472250	2	103465100	103465150	0
103462950	103463000	0	103472250	103472300	1	103465150	103465250	1
103463000	103463100	1	103472300	103472350	0	103465250	103465300	2
103463100	103463200	0	103472350	103472400	1	103465300	103465450	1
103463200	103463300	1	103472400	103472450	2	103465450	103465500	3
103463300	103463350	2	103472450	103472500	5	103465500	103465550	2
103463350	103463450	1	103472500	103472550	4	103465550	103465600	1
103463450	103463500	0	103472550	103472600	3	103465600	103466000	0
103463500	103463550	1	103472600	103472650	2	103466000	103466050	1
103463550	103463600	2	103472650	103473200	0	103466050	103466150	2
103463600	103463650	3	103473200	103473300	1	103466150	103466250	1
103463650	103463750	1	103473300	103473350	2	103466250	103466300	0
103463750	103463900	0	103473350	103473400	1	103466300	103466400	1
103463900	103463950	1	103473400	103473800	0	103466400	103466900	0
103463950	103464050	2	103473800	103473850	1	103466900	103467050	1
103464050	103464250	0	103473850	103473950	2	103467050	103467200	3
103464250	103464400	1	103473950	103474000	3	103467200	103467250	1
103464400	103464900	0	103474000	103474050	2	103467250	103467350	0
103464900	103464950	1	103474050	103474100	1	103467350	103467450	1
103464950	103465000	2	103474100	103474150	2	103467450	103467600	2
103465000	103465050	1	103474150	103474200	1	103467600	103467650	0
103465050	103465100	0	103474200	103474250	0	103467650	103467750	1
103465100	103465150	1	103474250	103474350	2	103467750	103467800	2
103465150	103465200	2	103474350	103474400	0	103467800	103467950	3
103465200	103465250	1	103474400	103474500	1	103467950	103468000	1
103465250	103465950	0	103474500	103474550	0	103468000	103468200	0
103465950	103466050	1	103474550	103474700	1	103468200	103468500	1
103466050	103466100	3	103474700	103475150	0	103468500	103468600	2
103466100	103466200	2	103475150	103475200	1	103468600	103468650	4
103466200	103466250	1	103475200	103475300	3	103468650	103468700	6
103466250	103466350	0	103475300	103475450	4	103468700	103468750	5
103466350	103466500	1	103475450	103475500	2	103468750	103468800	2
103466500	103466550	0	103475500	103475800	0	103468800	103468850	1
103466550	103466700	1	103475800	103476000	1	103468850	103468950	0
103466700	103466900	0	103476000	103476100	2	103468950	103469000	1
103466900	103467000	1	103476100	103476200	4	103469000	103469100	2
103467000	103467100	2	103476200	103476250	2	103469100	103469200	1
103467100	103467150	3	103476250	103476300	3	103469200	103469300	2
103467150	103467250	1	103476300	103476400	4	103469300	103469350	1
103467250	103467300	0	103476400	103476450	2	103469350	103469400	0
103467300	103467400	1	103476450	103476500	1	103469400	103469650	1
103467400	103467450	2	103476500	103476650	0	103469650	103469700	0
103467450	103467600	1	103476650	103476900	1	103469700	103469750	1
103467600	103467650	2	103476900	103476950	0	103469750	103469800	3
103467650	103467700	3	103476950	103477050	1	103469800	103469900	2
103467700	103467750	1	103477050	103477100	2	103469900	103470000	1
103467750	103467850	2	103477100	103477150	3	103470000	103470050	0
103467850	103467900	4	103477150	103477200	2	103470050	103470100	1
103467900	103468150	2	103477200	103477250	1	103470100	103470150	2
103468150	103468200	1	103477250	103477400	0	103470150	103470200	1
103468200	103468500	0	103477400	103477450	1	103470200	103470250	2
103468500	103468650	1	103477450	103477550	3	103470250	103470350	3
103468650	103468700	0	103477550	103477600	2	103470350	103470400	2
103468700	103468800	1	103477600	103477650	1	103470400	103470550	0
103468800	103468900	0	103477650	103477700	0	103470550	103470600	1
103468900	103468950	1	103477700	103477750	1	103470600	103470700	2
103468950	103469100	2	103477750	103477850	2	103470700	103470750	1
103469100	103469200	1	103477850	103477900	1	103470750	103470850	2
103469200	103469250	0	103477900	103478250	0	103470850	103470900	1
103469250	103469300	1	103478250	103478300	2	103470900	103470950	2
103469300	103469350	2	103478300	103478350	3	103470950	103471000	1
103469350	103469400	3	103478350	103478500	1	103471000	103471550	0
103469400	103469550	2	103478500	103478550	2	103471550	103471650	1
103469550	103469700	1	103478550	103478650	1	103471650	103471750	2
103469700	103469950	0	103478650	103479050	0	103471750	103471800	4
103469950	103470000	1	103479050	103479150	3	103471800	103471900	3
103470000	103470050	2	103479150	103479300	1	103471900	103471950	2
103470050	103470100	1	103479300	103479450	0	103471950	103472250	0
103470100	103470250	0	103479450	103479500	1	103472250	103472300	1
103470250	103470350	1	103479500	103479550	2	103472300	103472350	4
103470350	103470500	2	103479550	103479600	1	103472350	103472450	3
103470500	103470600	0	103479600	103479650	2	103472450	103472500	2
103470600	103470700	1	103479650	103479700	1	103472500	103472550	3
103470700	103470850	0	103479700	103479850	0	103472550	103472750	1
103470850	103470950	1	103479850	103479900	1	103472750	103472900	0
103470950	103471150	0	103479900	103479950	2	103472900	103473000	1
103471150	103471300	1	103479950	103480050	1	103473000	103473100	0
103471300	103471500	0	103480050	103480700	0	103473100	103473150	1
103471500	103471600	1	103480700	103480750	1	103473150	103473300	2
103471600	103471650	2	103480750	103480900	2	103473300	103473500	1
103471650	103471700	1	103480900	103481000	1	103473500	103473550	0
103471700	103471950	0	103481000	103481050	0	103473550	103473600	1
103471950	103472000	1	103481050	103481300	1	103473600	103473650	3
103472000	103472050	2	103481300	103481400	0	103473650	103473700	2
103472050	103472300	1	103481400	103481550	1	103473700	103473750	1
103472300	103472350	2	103481550	103481600	2	103473750	103474350	0
103472350	103472400	3	103481600	103481700	6	103474350	103474500	1
103472400	103472450	4	103481700	103481750	10	103474500	103474550	0
103472450	103472500	2	103481750	103481800	7	103474550	103474600	1
103472500	103472550	0	103481800	103481850	4	103474600	103474650	2
103472550	103472600	1	103481850	103482000	2	103474650	103474700	3
103472600	103472700	2	103482000	103482050	1	103474700	103474750	1
103472700	103472850	1	103482050	103482250	0	103474750	103474800	0
103472850	103472900	0	103482250	103482300	1	103474800	103474900	1
103472900	103473000	1	103482300	103482350	2	103474900	103474950	2
103473000	103473550	0	103482350	103482400	3	103474950	103475000	1
103473550	103473650	1	103482400	103482450	2	103475000	103475200	0
103473650	103473750	2	103482450	103482500	3	103475200	103475350	1
103473750	103473800	1	103482500	103482650	1	103475350	103475400	2
103473800	103473850	0	103482650	103482800	0	103475400	103475600	1
103473850	103473950	2	103482800	103482850	1	103475600	103476150	0
103473950	103474000	3	103482850	103482950	2	103476150	103476400	1
103474000	103474100	2	103482950	103483000	1	103476400	103477100	0
103474100	103474200	1	103483000	103483600	0	103477100	103477150	1
103474200	103476050	0	103483600	103483750	1	103477150	103477200	2
103476050	103476100	2	103483750	103483900	0	103477200	103477300	4
103476100	103476150	4	103483900	103484000	1	103477300	103477400	1
103476150	103476200	5	103484000	103484050	2	103477400	103477450	0
103476200	103476250	3	103484050	103484200	1	103477450	103477500	1
103476250	103476450	0	103484200	103484900	0	103477500	103477550	2
103476450	103476550	1	103484900	103485050	1	103477550	103477650	1
103476550	103476800	0	103485050	103485150	0	103477650	103477850	0
103476800	103476900	1				103477850	103477950	1
103476900	103476950	2				103477950	103478150	0
103476950	103477050	3				103478150	103478300	1
103477050	103477200	2				103478300	103478600	0
103477200	103477250	3				103478600	103478700	1
103477250	103477300	2				103478700	103479100	0
103477300	103477400	1				103479100	103479250	1
103477400	103477450	0				103479250	103479300	0
103477450	103477500	1				103479300	103479400	1
103477500	103477600	3				103479400	103479450	0
103477600	103477650	2				103479450	103479500	1
103477650	103477750	0				103479500	103479550	3
103477750	103477850	1				103479550	103479650	2
103477850	103477900	2				103479650	103479900	1
103477900	103477950	1				103479900	103479950	0
103477950	103478400	0				103479950	103480000	1
103478400	103478450	1				103480000	103480200	2
103478450	103478500	2				103480200	103480250	1
103478500	103478600	3				103480250	103480550	0
103478600	103478650	1				103480550	103480600	1
103478650	103478800	2				103480600	103480650	3
103478800	103478850	1				103480650	103480700	2
103478850	103479200	0				103480700	103480750	3
103479200	103479250	1				103480750	103480800	1
103479250	103479350	2				103480800	103480850	0
103479350	103479400	1				103480850	103480900	1
103479400	103479750	0				103480900	103481000	2
103479750	103479850	1				103481000	103481050	1
103479850	103479900	0				103481050	103481200	0
103479900	103479950	1				103481200	103481300	1
103479950	103480000	2				103481300	103481350	2
103480000	103480050	3				103481350	103481500	1
103480050	103480100	2				103481500	103481600	2
103480100	103480150	1				103481600	103481700	1
103480150	103481250	0				103481700	103481750	3
103481250	103481300	1				103481750	103481800	4
103481300	103481350	2				103481800	103481850	2
103481350	103481450	3				103481850	103481950	0
103481450	103481500	2				103481950	103482050	1
103481500	103481600	1				103482050	103482300	0
103481600	103481650	2				103482300	103482350	1
103481650	103481700	1				103482350	103482500	2
103481700	103482050	0				103482500	103482750	0
103482050	103482150	2				103482750	103482900	1
103482150	103482200	1				103482900	103483000	2
103482200	103482250	0				103483000	103483050	1
103482250	103482350	1				103483050	103484100	0
103482350	103482400	2				103484100	103484200	1
103482400	103482500	3				103484200	103484300	0
103482500	103482600	1				103484300	103484400	1
103482600	103482700	2				103484400	103484450	0
103482700	103482850	0				103484450	103484500	1
103482850	103482900	1				103484500	103484550	2
103482900	103482950	3				103484550	103484650	1
103482950	103483150	2				103484650	103485750	0
103483150	103483400	0				103485750	103485950	1
103483400	103483450	1				103485950	103486550	0
103483450	103483500	2
103483500	103483550	1
103483550	103484000	0
103484000	103484100	1
103484100	103484150	2
103484150	103484250	1
103484250	103484300	0
103484300	103484350	1
103484350	103484400	2
103484400	103484500	1
103484500	103485200	0
103485200	103485250	1
For each sequence bracketed by the indicated coordinates (start/end), KDM6A enrichment at day 2,4 and 7 is indicated as a signal value. Values are from 2 merged replicates. Read count signals were extracted from the segregated bam file using BamCoverage (sub-command of deeptools2). Sequencing reads were aligned to diploid 129/cast genome using bowtie2.
