# Supplementary material for: KDM6A facilitates Xist upregulation at the onset of X inactivation
Source: Biol Sex Differ. 2025 Jan 3;16:1. doi: 10.1186/s13293-024-00683-3 (PMC11699772; doi:10.1186/s13293-024-00683-3)
Supplement: Supplementary file 14 — Additional file 14. [file 13293_2024_683_MOESM14_ESM.xlsx]

## Sheet: Sheet1
Table S7: Allelic H3K27me3 enrichment signal at the XIC in wt and KO Tsix-stop cells following differentiation (related to Figure 4)
129-Xi						cast-Xa
wt D15			Kdm6a KO D15			wt D15			Kdm6a KO D15
Start	End	Signal value	Start	End	Signal value	Start	End	Signal value	Start	End	Signal value
103126993	103127304	1	103129381	103129615	1	103128364	103128520	1	103126581	103126923	1
103128413	103128501	1	103136349	103136447	1	103128520	103128521	2	103127777	103127955	1
103128501	103128600	2	103136447	103136531	2	103128521	103128665	1	103136279	103136552	1
103128600	103128641	1	103136531	103136606	1	103129463	103129618	1	103136764	103136995	1
103136879	103136928	1	103137172	103137517	1	103136474	103136639	1	103137420	103137449	1
103136928	103137096	2	103137517	103137677	2	103136849	103137041	1	103137449	103137500	2
103137096	103137188	1	103137677	103137680	1	103137163	103137329	1	103137500	103137604	1
103137188	103137218	2	103138127	103138321	1	103137464	103137542	1	103137604	103137641	2
103137218	103137305	3	103138327	103138474	1	103137542	103137622	2	103137641	103137746	1
103137305	103137335	2	103138538	103138661	1	103137622	103137673	1	103138734	103138899	1
103137335	103137388	3	103138661	103138694	2	103139990	103140136	1	103141123	103141331	1
103137388	103137417	2	103138694	103138811	3	103140680	103140779	1	103141591	103141596	1
103137417	103137517	1	103138811	103138888	1	103140779	103140863	2	103141596	103141752	2
103137959	103138170	1	103140771	103140784	1	103140863	103141055	1	103141752	103141767	1
103138170	103138339	2	103140784	103140908	2	103143108	103143276	1	103142384	103142549	1
103138339	103138348	1	103140908	103140939	3	103147682	103147783	1	103143555	103143756	1
103142077	103142277	1	103140939	103140978	2	103147993	103148264	1	103144929	103145140	1
103143326	103143486	1	103140978	103141069	1	103149819	103150054	1	103147673	103147827	1
103144066	103144204	1	103141544	103141547	1	103150343	103150491	1	103148234	103148610	1
103145141	103145260	1	103141547	103141591	2	103151437	103151611	1	103151813	103151990	1
103146860	103147100	1	103141591	103141717	3	103156923	103157079	1	103151990	103152032	2
103148948	103149112	1	103141717	103141749	2	103157148	103157313	1	103152032	103152164	1
103149138	103149336	1	103141749	103141815	1	103158698	103158807	1	103153397	103153564	1
103150219	103150363	1	103141815	103141886	2	103160587	103160716	1	103154001	103154152	1
103151329	103151579	1	103141886	103142320	1	103161004	103161021	1	103155891	103156060	1
103151642	103151785	1	103142320	103142469	2	103161021	103161152	2	103156113	103156307	1
103153430	103153490	1	103142469	103142511	1	103161152	103161228	1	103157211	103157373	1
103153490	103153587	2	103143210	103143232	1	103161687	103161832	1	103159009	103159122	1
103153587	103153649	1	103143232	103143342	2	103167010	103167095	1	103160050	103160216	1
103154726	103154930	1	103143342	103143391	1	103167095	103167165	2	103161797	103162014	1
103155281	103155462	1	103144075	103144228	1	103167165	103167166	1	103175107	103175235	1
103155527	103155561	1	103144785	103144942	1	103167166	103167208	2	103175235	103175338	2
103155561	103155601	2	103145070	103145140	1	103167208	103167251	3	103175338	103175364	1
103155601	103155719	3	103145140	103145271	2	103167251	103167321	2	103177902	103178150	1
103155719	103155736	2	103145271	103145308	1	103167321	103167425	1	103179817	103180169	1
103155736	103156205	1	103145688	103146029	1	103167893	103168046	1	103189049	103189237	1
103156241	103156408	1	103147708	103148044	1	103168120	103168588	1	103195019	103195214	1
103156583	103156674	1	103148453	103148629	1	103171879	103172023	1	103195214	103195246	2
103157304	103157472	1	103150095	103150256	1	103174871	103175006	1	103195246	103195505	1
103157809	103157838	1	103151437	103151590	1	103175240	103175276	1	103197342	103197498	1
103157838	103157894	2	103151657	103151709	1	103175276	103175423	2	103213715	103213898	1
103157894	103157980	3	103151709	103151827	2	103175423	103175494	1	103220933	103221235	1
103157980	103158050	2	103151827	103151848	1	103176407	103176764	1	103225266	103225451	1
103158050	103158070	1	103151990	103152043	1	103179312	103179469	1	103229879	103230018	1
103158865	103159008	1	103152043	103152172	2	103179620	103179622	1	103235180	103235411	1
103160447	103160566	2	103152172	103152408	1	103179622	103179733	2	103240679	103241062	1
103160566	103160588	1	103153375	103153490	1	103179733	103179751	1	103246039	103246233	1
103160618	103160801	1	103153490	103153557	2	103181917	103182050	1	103249758	103250007	1
103161504	103161847	1	103153557	103153649	1	103182058	103182225	1	103251074	103251086	1
103166429	103166545	1	103154202	103154339	1	103204120	103204256	1	103251086	103251181	2
103166889	103166911	1	103155168	103155354	1	103206633	103206839	1	103251181	103251275	1
103166911	103167028	2	103155721	103156201	1	103207192	103207361	1	103255133	103255240	1
103167028	103167092	1	103156478	103156643	1	103218610	103218757	1	103262555	103262696	1
103167628	103167760	1	103156918	103157053	1	103218846	103219168	1	103265404	103265650	1
103167760	103167787	2	103157053	103157093	2	103219826	103220190	1	103266353	103266758	1
103167787	103167910	1	103157093	103157212	1	103220196	103220380	1	103267005	103267408	1
103167910	103168048	2	103157212	103157224	2	103220625	103220798	1	103271525	103272060	1
103168048	103168056	1	103157224	103157273	1	103231622	103231780	1	103273297	103273431	1
103171126	103171342	1	103157273	103157382	2	103232375	103232525	1	103274791	103275068	1
103171342	103171396	2	103157382	103157397	1	103232917	103232986	1	103276286	103276426	1
103171396	103171500	1	103157397	103157404	2	103232986	103233056	2	103282790	103282916	1
103173943	103174144	1	103157404	103157434	1	103233056	103233199	1	103292780	103292994	1
103174496	103174628	1	103157434	103157572	2	103241052	103241155	1	103294602	103294734	1
103174699	103174749	1	103157572	103157633	1	103251044	103251175	1	103295635	103295784	1
103174749	103174826	2	103159082	103159129	1	103256350	103256561	1	103296435	103296558	1
103174826	103174957	1	103159129	103159315	2	103257426	103257562	1	103297946	103298065	1
103175714	103176102	1	103159315	103159483	1	103257562	103257596	2	103302562	103302806	1
103176388	103176489	1	103160386	103160447	1	103257596	103257700	1	103303084	103303200	1
103176747	103177152	1	103160447	103160501	2	103261160	103261328	1	103307729	103307943	1
103178673	103178852	1	103160501	103160541	3	103262012	103262145	1	103312287	103312515	1
103179327	103179459	1	103160541	103160590	2	103273545	103273647	1	103316826	103316991	1
103180117	103180270	1	103160590	103160615	1	103273647	103273652	2	103317505	103317698	1
103181685	103182019	1	103160615	103160627	2	103273652	103273761	1	103317698	103317832	2
103185313	103185488	1	103160627	103160693	1	103287917	103288190	1	103317832	103317833	3
103189172	103189364	1	103161521	103161660	1	103288190	103288373	2	103317833	103317841	4
103196535	103196645	1	103161660	103161682	2	103288373	103288485	1	103317841	103317861	3
103197857	103198211	1	103161682	103161792	1	103288615	103288856	1	103317861	103317971	2
103198211	103198236	2	103161792	103161913	2	103290770	103291110	1	103317971	103318000	3
103198236	103198279	1	103161913	103162004	1	103291546	103291678	1	103318000	103318035	4
103198279	103198355	2	103165780	103165941	1	103291833	103291842	1	103318035	103318041	3
103198355	103198427	1	103166048	103166182	1	103291842	103291989	2	103318041	103318207	2
103203408	103203628	1	103166935	103167109	1	103291989	103292104	1	103318207	103318220	1
103205455	103205460	1	103167688	103167868	1	103294961	103295105	1	103318263	103318442	1
103205460	103205510	2	103171110	103171356	1	103295359	103295436	1	103318442	103318473	2
103205510	103205522	3	103172270	103172729	1	103295489	103295604	1	103318473	103318746	1
103205522	103205608	4	103173789	103173892	1	103295685	103295768	1	103318746	103318768	2
103205608	103205627	3	103173892	103173956	2	103297667	103297844	1	103318768	103318800	3
103205627	103205703	2	103173956	103174080	1	103300668	103300875	1	103318800	103318896	2
103205703	103206101	1	103174797	103174975	1	103300902	103301289	1	103318896	103318934	1
103206692	103207243	1	103179620	103179842	1	103304345	103304477	1	103318934	103318945	2
103210849	103211180	1	103181836	103181870	1	103307626	103307735	1	103318945	103318975	3
103213756	103213908	1	103181870	103182045	2	103307748	103308014	1	103318975	103319120	2
103214855	103214920	1	103182743	103182971	1	103308179	103308385	1	103319120	103319129	1
103214920	103214955	2	103189222	103189424	1	103309148	103309272	1	103320239	103320240	1
103214955	103215013	3	103192675	103192826	1	103309313	103309620	1	103320240	103320308	2
103215013	103215093	2	103202590	103202749	1	103310985	103311144	1	103320308	103320401	3
103215093	103215309	1	103209624	103209859	1	103312365	103312525	1	103320401	103320436	2
103216389	103216535	1	103209877	103210076	1	103313506	103313631	1	103320436	103320474	1
103218546	103218702	1	103210801	103210956	1	103317610	103317766	1	103320851	103320852	1
103219097	103219118	1	103212471	103212584	1	103317986	103318172	1	103320852	103320856	3
103219118	103219287	2	103213582	103213840	1	103318733	103318744	1	103320856	103320986	4
103219287	103219301	1	103218271	103218419	1	103318744	103318843	2	103320986	103321037	3
103220034	103220325	1	103219367	103219528	1	103318843	103318933	1	103321037	103321059	2
103220962	103220965	1	103221014	103221186	1	103319073	103319321	1	103321059	103321079	3
103220965	103221089	2	103223801	103224000	1	103320177	103320350	1	103321079	103321152	2
103221089	103221131	1	103224033	103224105	1	103320835	103320851	1	103321152	103321194	3
103224042	103224163	1	103224105	103224205	2	103320851	103320856	2	103321194	103321242	4
103224163	103224198	2	103224205	103224248	1	103320856	103321027	3	103321242	103321271	5
103224198	103224339	1	103224248	103224394	2	103321027	103321037	4	103321271	103321304	4
103224339	103224344	2	103224394	103224502	1	103321037	103321076	3	103321304	103321315	3
103224344	103224450	1	103224816	103225003	1	103321076	103321184	2	103321315	103321316	2
103226345	103226516	1	103225328	103225596	1	103321184	103321223	1	103321316	103321367	3
103231598	103231780	1	103226494	103226678	1	103321235	103321242	1	103321367	103321401	4
103234039	103234300	1	103233158	103233335	1	103321242	103321304	2	103321401	103321435	5
103235224	103235362	1	103237474	103237516	1	103321304	103321367	3	103321435	103321455	4
103236884	103237020	1	103237516	103237592	2	103321367	103321371	4	103321455	103321539	5
103240866	103241061	1	103237592	103237724	1	103321371	103321443	3	103321539	103321563	4
103243021	103243185	1	103243048	103243104	1	103321443	103321455	2	103321563	103321578	3
103247072	103247182	1	103243104	103243227	2	103321455	103321468	3	103321578	103321632	2
103250035	103250334	1	103243227	103243275	1	103321468	103321561	2	103321632	103321716	1
103250909	103250950	1	103253107	103253247	1	103321561	103321632	1	103321939	103322043	1
103250950	103251051	2	103253968	103254074	1	103322376	103322547	1	103322043	103322064	2
103251051	103251124	1	103254945	103255194	1	103323578	103323713	1	103322064	103322128	3
103255138	103255315	1	103257387	103257513	1	103326655	103326777	1	103322128	103322238	2
103255371	103255718	1	103258928	103259184	1	103326777	103326855	2	103322238	103322345	1
103257187	103257523	1	103259595	103259798	1	103326855	103326923	1	103322345	103322359	2
103257539	103257723	1	103261894	103262018	1	103327497	103327665	1	103322359	103322370	3
103259092	103259332	1	103266499	103266750	1	103337684	103337822	1	103322370	103322372	4
103261299	103261487	1	103266871	103267049	1	103339946	103340076	1	103322372	103322375	5
103261907	103262018	1	103274708	103275233	1	103344226	103344402	1	103322375	103322557	4
103265433	103265507	1	103275848	103275992	1	103344858	103344978	1	103322557	103322568	3
103265507	103265563	2	103276838	103277065	1	103346351	103346486	1	103322568	103322605	2
103265563	103265714	1	103278974	103279093	1	103347348	103347495	1	103322605	103322718	1
103266014	103266187	1	103282269	103282411	1	103347763	103347906	1	103323549	103323577	1
103266198	103266359	1	103283265	103283309	1	103348435	103348590	1	103323577	103323592	2
103266887	103267049	1	103283309	103283408	2	103350374	103350649	1	103323592	103323719	3
103273115	103273160	1	103283408	103283662	1	103352058	103352240	1	103323719	103323723	2
103273160	103273293	2	103283892	103284116	1	103352922	103353293	1	103323723	103323851	1
103273293	103273477	1	103287174	103287317	1	103362413	103362529	1	103324958	103324971	1
103276357	103276523	1	103287916	103288081	1	103367603	103367751	1	103324971	103324980	2
103280986	103281162	1	103288454	103288581	1	103369482	103369614	1	103324980	103325006	3
103282063	103282170	1	103290582	103290886	1	103369856	103370009	1	103325006	103325099	4
103282170	103282255	2	103291485	103291634	1	103370704	103370823	1	103325099	103325133	3
103282255	103282259	3	103293630	103293815	1	103371430	103371807	1	103325133	103325141	2
103282259	103282336	2	103294889	103295057	1	103377418	103377643	1	103325141	103325394	1
103282336	103282421	1	103296320	103296471	1	103382281	103382431	1	103325394	103325578	2
103282883	103283070	1	103300911	103301080	1	103383740	103383891	1	103325578	103325628	1
103287150	103287306	1	103301469	103301623	1	103390837	103390939	1	103325657	103325679	1
103287923	103288057	1	103303600	103303877	1	103392846	103392999	1	103325679	103325680	2
103288057	103288150	2	103303877	103303923	2	103394836	103394908	1	103325680	103325700	3
103288150	103288193	1	103303923	103304074	1	103394908	103394919	2	103325700	103325720	4
103288193	103288261	2	103306792	103306941	1	103394919	103395012	1	103325720	103325846	5
103288261	103288267	3	103307780	103307979	1	103395012	103395049	2	103325846	103325853	4
103288267	103288319	2	103308045	103308112	1	103395049	103395239	1	103325853	103325873	3
103288319	103288389	3	103308112	103308213	2	103399733	103399845	1	103325873	103325883	2
103288389	103288427	2	103308213	103308283	1	103406877	103406962	1	103325883	103326015	1
103288427	103288461	1	103309113	103309269	1	103407654	103407799	1	103326075	103326115	1
103288843	103288873	1	103310950	103311190	1	103409032	103409226	1	103326115	103326231	2
103288873	103289020	2	103312353	103312516	1	103411160	103411214	1	103326231	103326289	1
103289020	103289073	1	103316571	103316829	1	103411214	103411284	2	103326727	103326859	1
103293656	103293760	1	103316829	103316905	2	103411284	103411389	1	103326859	103326890	2
103293849	103294021	1	103316905	103316982	3	103412664	103412865	1	103326890	103326978	1
103294237	103294278	1	103316982	103316987	2	103415570	103415738	1	103326978	103327156	2
103294278	103294318	2	103316987	103317079	1	103417951	103418114	1	103327156	103327166	1
103294318	103294364	3	103317775	103317847	1	103421326	103421474	1	103327166	103327194	2
103294364	103294440	2	103317847	103317964	2	103421920	103422065	1	103327194	103327229	3
103294440	103294453	1	103317964	103317996	1	103426711	103426876	1	103327229	103327313	2
103294541	103294695	1	103318405	103318557	2	103428921	103429095	1	103327313	103327339	1
103294853	103295090	1	103318557	103318602	1	103432433	103432624	1	103327339	103327386	2
103295090	103295170	2	103319073	103319194	1	103434807	103435241	1	103327386	103327563	1
103295170	103295226	1	103319784	103319804	1	103437321	103437482	1	103327882	103328208	1
103295375	103295543	1	103319804	103319872	2	103437934	103438360	1	103328208	103328213	2
103295558	103295597	1	103319872	103319965	3	103439624	103439744	1	103328213	103328252	3
103295597	103295710	2	103319965	103320088	4	103444791	103444942	1	103328252	103328369	2
103295710	103295733	1	103320088	103320091	3	103445873	103446048	1	103328369	103328382	1
103295733	103295790	2	103320091	103320120	2	103446351	103446514	1	103328534	103328592	1
103295790	103295911	1	103320120	103320178	1	103446592	103446780	1	103328592	103328609	2
103295911	103295941	2	103320293	103320339	1	103450474	103450650	1	103328609	103328610	3
103295941	103296040	1	103320339	103320460	2	103452969	103453153	1	103328610	103328612	4
103296040	103296047	2	103320460	103320510	1	103461652	103461761	1	103328612	103328698	5
103296047	103296214	1	103320835	103320969	1	103465053	103465191	1	103328698	103328704	6
103296533	103296713	1	103320969	103321027	2	103466870	103467008	1	103328704	103328719	7
103296722	103296851	1	103321027	103321174	3	103467017	103467239	1	103328719	103328743	6
103296851	103297023	2	103321174	103321184	4	103468881	103468983	1	103328743	103328758	7
103297023	103297024	1	103321184	103321227	5	103470174	103470380	1	103328758	103328762	8
103297268	103297474	1	103321227	103321234	6	103470759	103470887	1	103328762	103328763	7
103297836	103297928	1	103321234	103321242	5	103471273	103471369	1	103328763	103328856	4
103300203	103300323	1	103321242	103321368	4	103474121	103474204	1	103328856	103328857	3
103300786	103300960	1	103321368	103321455	2	103474298	103474465	1	103328857	103329043	2
103301429	103301598	1	103321455	103321503	1	103475784	103475950	1	103329043	103329065	1
103301700	103301853	1	103321969	103322043	1	103477467	103477600	1	103329065	103329083	3
103306952	103307154	1	103322043	103322047	2	103477775	103477964	1	103329083	103329157	4
103307979	103308089	1	103322047	103322183	3	103480911	103481087	1	103329157	103329263	3
103308146	103308459	1	103322183	103322227	2	103483639	103483764	1	103329263	103329323	2
103308459	103308510	2	103322227	103322252	3	103486157	103486276	1	103329323	103329372	1
103308510	103308585	1	103322252	103322388	2	103488331	103488368	1	103329510	103329758	1
103309661	103309841	1	103322388	103322434	1	103488368	103488494	2	103329758	103329798	2
103310781	103310883	1	103323329	103323448	1	103488494	103488540	1	103329798	103329930	3
103310883	103310996	2	103323448	103323529	2	103491479	103491621	1	103329930	103329937	2
103310996	103311030	3	103323529	103323549	3	103496305	103496494	1	103329937	103329955	1
103311030	103311067	2	103323549	103323566	4	103496571	103496983	1	103330017	103330060	1
103311067	103311161	1	103323566	103323614	5	103497014	103497212	1	103330060	103330254	2
103311785	103312003	1	103323614	103323668	4	103500141	103500258	1	103330254	103330346	1
103313223	103313363	1	103323668	103323718	3	103500881	103501040	1	103331800	103331823	1
103313505	103313534	1	103323718	103323722	2	103502294	103502510	1	103331823	103331872	2
103313534	103313686	2	103323722	103323761	1	103502510	103502774	2	103331872	103331934	3
103313686	103313766	1	103325045	103325216	1	103502774	103502844	1	103331934	103332002	2
103317465	103317658	1	103325348	103325522	1	103503668	103503878	1	103332002	103332026	1
103317831	103318014	1	103325700	103325894	1	103504371	103504546	1	103332196	103332377	1
103318422	103318714	1	103326055	103326231	1	103505242	103505418	1	103332377	103332418	2
103318715	103318725	1	103326303	103326569	1	103506277	103506295	1	103332418	103332485	1
103318725	103318750	3	103326825	103326963	1	103506295	103506344	2	103332485	103332571	2
103318750	103318871	4	103327226	103327436	1	103506344	103506431	3	103332571	103332666	1
103318871	103318876	3	103327455	103327621	1	103506431	103506461	2	103332666	103332831	3
103318876	103318893	2	103328208	103328375	1	103506461	103506539	1	103332831	103332848	2
103319084	103319132	1	103328420	103328579	1	103506797	103507058	1	103332848	103332940	1
103319132	103319189	2	103328579	103328629	2	103507240	103507409	1	103333174	103333408	1
103319189	103319332	1	103328629	103328698	3	103508195	103508299	1	103334280	103334533	1
103319930	103320088	1	103328698	103328748	2	103508299	103508343	2	103335773	103335877	1
103320109	103320265	1	103328748	103328794	1	103508343	103508462	1	103344219	103344379	1
103320330	103320488	1	103328803	103328806	1	103509896	103510013	1	103344832	103345022	1
103320851	103321082	1	103328806	103328949	2	103510945	103511114	1	103345707	103345882	1
103321153	103321216	1	103328949	103328998	3	103512615	103512780	1	103346809	103347190	1
103321216	103321367	2	103328998	103329057	1	103512804	103512918	1	103347205	103347425	1
103321396	103321563	1	103329057	103329086	2	103515940	103516059	1	103349085	103349186	1
103322276	103322333	1	103329086	103329136	3	103516490	103516785	1	103349186	103349280	2
103322333	103322443	2	103329136	103329246	2	103516785	103516806	2	103349280	103349296	1
103322443	103322736	1	103329246	103329292	1	103516806	103516883	3	103349383	103349433	1
103323574	103323723	1	103329758	103329937	1	103516883	103516916	2	103349433	103349593	2
103325194	103325385	1	103330013	103330077	1	103516916	103516982	1	103349593	103349784	1
103325385	103325461	2	103330077	103330164	2	103517095	103517147	1	103351514	103351697	1
103325461	103325552	1	103330164	103330283	1	103517147	103517256	3	103352626	103352781	1
103326114	103326289	1	103331647	103331846	1	103517256	103517530	2	103359807	103359960	1
103326676	103326762	1	103332212	103332448	1	103518435	103518732	1	103365992	103366168	1
103326762	103326784	2	103332485	103332772	1	103519338	103519492	1	103367421	103367600	1
103326784	103326844	3	103333139	103333254	1	103519583	103519703	1	103369959	103370146	1
103326844	103326939	2	103333254	103333319	2	103519703	103519716	2	103370252	103370576	1
103326939	103326955	1	103333319	103333337	1	103519716	103519784	1	103370576	103370632	2
103327011	103327192	1	103333337	103333408	2	103519784	103519824	2	103370632	103370693	1
103327192	103327193	2	103333408	103333515	1	103519824	103519996	1	103370926	103371097	1
103327193	103327459	1	103334319	103334464	1	103521232	103521390	1	103371302	103371406	1
103328044	103328132	1	103340135	103340465	1	103521575	103521764	1	103372158	103372351	1
103328132	103328232	2	103344081	103344196	1	103528059	103528235	1	103375543	103375671	1
103328232	103328298	1	103344196	103344229	2	103528321	103528415	1	103377255	103377713	1
103328776	103329012	1	103344229	103344372	1	103528415	103528498	2	103382467	103382734	1
103329012	103329047	2	103349641	103349670	1	103528498	103528946	1	103390743	103390964	1
103329047	103329246	1	103349670	103349784	2	103529809	103529956	1	103396673	103396896	1
103329738	103329897	1	103349784	103349830	1	103529956	103529966	2	103398460	103398617	1
103329897	103329936	2	103350242	103350452	1	103529966	103530117	1	103403296	103403526	1
103329936	103330072	1	103351015	103351193	1	103531554	103531559	1	103403897	103403984	1
103333144	103333326	1	103352631	103352718	1	103531559	103531735	2	103405058	103405173	1
103334332	103334494	1	103352718	103352792	2	103531735	103531811	1	103405245	103405397	1
103340098	103340188	1	103352792	103352900	1	103532009	103532120	1	103406671	103406850	1
103340188	103340194	2	103353207	103353234	1	103533640	103533742	1	103408599	103408777	1
103340194	103340262	3	103353234	103353259	2	103533742	103533798	2	103409557	103409747	1
103340262	103340270	2	103353259	103353350	3	103533798	103534029	1	103409816	103410050	1
103340270	103340290	3	103353350	103353383	2	103534653	103534722	1	103412434	103412624	1
103340290	103340416	2	103353383	103353463	1	103534722	103534864	2	103412771	103412911	1
103340416	103340442	1	103353979	103354011	1	103534864	103534889	1	103412911	103412988	2
103340442	103340485	2	103354011	103354031	2	103536774	103536925	1	103412988	103413071	1
103340485	103340548	3	103354031	103354148	3	103539171	103539345	1	103413175	103413708	1
103340548	103340604	4	103354148	103354194	2	103539420	103539891	1	103418192	103418511	1
103340604	103340654	3	103354194	103354210	1	103548146	103548296	2	103419641	103419812	1
103340654	103340731	2	103356067	103356252	1	103548296	103548416	1	103430354	103430704	1
103340731	103340791	3	103358056	103358291	1	103548945	103549336	1	103430981	103431257	1
103340791	103340824	2	103359007	103359189	1	103549746	103549819	1	103432036	103432191	1
103340824	103340894	1	103361196	103361334	1	103549819	103549908	2	103432435	103432571	1
103344270	103344437	1	103362676	103362894	1	103549908	103549956	1	103433952	103434171	1
103345235	103345263	1	103362894	103362966	2	103552103	103552288	1	103434190	103434285	1
103345263	103345344	2	103362966	103363046	1	103553182	103553331	1	103434285	103434345	2
103345344	103345450	1	103363204	103363546	1	103553687	103553729	1	103434345	103434399	1
103345662	103345719	1	103363620	103363718	1	103553729	103553772	2	103434681	103434855	1
103345719	103345801	2	103364451	103364485	1	103553772	103553809	1	103438568	103438740	1
103345801	103345893	1	103364485	103364578	2	103556410	103556642	1	103439531	103439708	1
103346067	103346231	1	103364578	103365014	1	103560185	103560296	1	103443433	103443668	1
103347396	103347642	1	103366081	103366315	1	103562835	103562915	1	103443668	103443704	2
103348390	103348584	1	103369555	103369835	1	103565373	103565567	1	103443704	103443815	3
103349670	103349728	1	103372321	103372542	1	103568259	103568467	1	103443815	103443901	2
103349728	103349803	2	103373193	103373412	1	103577947	103578051	1	103443901	103443925	1
103349803	103349912	1	103374255	103374507	1	103581678	103581864	1	103444824	103445179	1
103350502	103350869	1	103374532	103374661	1	103582485	103582590	1	103453495	103453603	1
103350979	103351145	1	103386813	103386968	1	103587444	103587557	1	103458047	103458230	1
103352748	103352930	1	103397403	103397616	1	103589228	103589348	1	103459293	103459489	1
103354043	103354065	1	103399788	103400013	1	103590288	103590567	1	103462214	103462380	1
103354065	103354218	2	103402637	103402829	1	103590818	103590892	1	103463441	103463532	1
103354218	103354384	1	103403108	103403490	1	103590892	103590965	2	103463532	103463645	2
103357257	103357262	1	103404104	103404318	1	103590965	103591025	1	103463645	103463713	1
103357262	103357425	2	103404589	103404709	1	103591442	103591580	1	103464146	103464314	1
103357425	103357440	1	103404917	103405049	1	103593173	103593309	1	103465038	103465181	1
103358063	103358228	1	103405950	103406140	1	103595551	103595697	1	103465755	103465900	1
103360169	103360235	1	103406980	103407141	1	103602366	103602420	1	103466832	103466961	1
103360235	103360236	2	103407653	103407894	1	103602420	103602451	2	103468204	103468390	1
103360236	103360329	3	103410769	103411166	1	103602451	103602614	1	103472385	103472626	1
103360329	103360357	2	103412545	103412640	1	103602667	103602858	1	103473647	103473745	1
103360357	103360482	1	103412640	103412717	2	103602954	103603048	1	103473745	103473847	2
103361061	103361270	1	103412717	103412825	1	103605922	103606076	1	103473847	103473883	1
103361911	103361920	1	103412988	103413170	1	103608346	103608687	1	103474101	103474134	1
103361920	103361988	2	103414124	103414306	1	103609437	103609617	1	103474134	103474269	2
103361988	103362042	3	103417035	103417184	1	103611150	103611326	1	103474269	103474270	1
103362042	103362101	4	103417227	103417533	1	103611584	103611668	1	103475541	103475932	1
103362101	103362105	2	103418187	103418369	1	103611668	103611755	2	103476072	103476464	1
103362105	103362225	1	103421429	103421459	1	103611755	103611864	1	103477543	103477577	1
103362788	103362803	1	103421459	103421610	2	103613714	103613890	1	103477577	103477706	2
103362803	103362835	2	103421610	103421646	1	103613890	103613911	2	103477706	103477715	1
103362835	103362874	3	103425939	103426112	1	103613911	103614040	1	103477849	103478019	1
103362874	103362937	4	103428380	103428535	1	103614265	103614550	1	103480677	103480818	1
103362937	103362964	3	103428535	103428565	2	103618236	103618448	1	103483532	103483617	1
103362964	103363009	2	103428565	103428825	1	103620299	103620497	1	103483617	103483721	2
103363009	103363040	1	103428832	103428952	1	103621064	103621207	1	103483721	103483759	1
103363040	103363116	2	103430915	103431068	1	103621656	103621716	1	103486014	103486196	1
103363116	103363308	1	103432345	103432488	1	103621716	103621829	2	103486425	103487056	1
103363541	103363724	1	103432808	103432994	1	103621829	103621914	1	103487142	103487377	1
103364473	103364577	1	103434201	103434336	1	103621914	103621965	2	103487605	103487614	1
103365005	103365175	1	103436078	103436242	1	103621965	103622045	3	103487614	103487769	2
103367372	103367578	1	103436571	103436748	1	103622045	103622059	2	103487769	103487794	1
103367578	103367743	2	103438300	103438545	1	103622059	103622154	1	103487920	103488084	1
103367743	103367827	1	103438551	103438744	1	103624468	103624622	1	103488084	103488290	2
103367827	103367863	2	103440986	103441250	1	103624730	103624913	1	103488290	103488342	1
103367863	103368215	1	103442912	103442971	1	103625473	103625659	1	103488368	103488445	1
103368760	103368932	1	103442971	103443041	2	103627146	103627276	1	103488445	103488528	2
103369241	103369481	1	103443041	103443163	1	103627382	103627555	1	103488528	103488545	1
103369481	103369504	2	103443641	103443742	1	103627705	103627872	1	103488545	103488607	2
103369504	103369544	3	103443742	103443749	2	103628186	103628404	1	103488607	103488765	1
103369544	103369605	4	103443749	103443867	3	103628449	103628655	1	103488836	103488870	1
103369605	103369634	3	103443867	103443905	2	103629092	103629332	1	103488870	103489038	2
103369634	103369710	2	103443905	103444151	1	103629383	103629559	1	103489038	103489257	1
103369710	103369734	1	103444311	103444451	1	103630210	103630328	1	103489299	103489504	1
103369915	103369926	1	103445874	103445963	1	103630673	103630838	1	103489890	103490163	1
103369926	103370121	2	103445963	103445965	2	103635352	103635496	1	103490163	103490170	2
103370121	103370123	1	103445965	103446097	3	103636082	103636180	1	103490170	103490301	1
103370125	103370313	1	103446097	103446109	2	103639484	103639619	1	103490301	103490314	2
103370360	103370410	1	103446109	103446112	1	103639619	103639672	2	103490314	103490459	1
103370410	103370536	2	103448261	103448426	1	103639672	103639786	1	103490459	103490512	2
103370536	103370682	3	103452870	103453080	1	103641634	103641793	1	103490512	103490725	1
103370682	103370691	2	103453586	103453739	1	103642341	103642402	1	103491371	103491419	1
103370691	103370789	1	103454801	103454866	1	103642402	103642500	2	103491419	103491504	2
103371292	103371407	1	103454866	103454987	2	103642500	103642532	1	103491504	103491557	3
103371678	103371851	1	103454987	103455070	1	103643409	103643535	1	103491557	103491584	2
103372171	103372353	1	103457005	103457192	1	103643801	103644009	1	103491584	103491696	1
103374993	103375133	1	103457456	103457670	1	103644257	103644424	1	103495770	103495979	1
103375272	103375374	1	103458408	103458708	1	103647274	103647392	1	103495979	103495989	2
103375374	103375442	2	103461739	103461900	1	103650662	103650846	1	103495989	103496147	1
103375442	103375524	1	103461926	103462105	1	103652898	103653122	1	103496147	103496341	2
103375939	103376073	1	103462482	103462634	1	103654271	103654430	1	103496341	103496368	1
103378137	103378250	1	103463443	103463565	1	103654566	103654720	1	103496446	103496549	1
103378250	103378259	2	103463565	103463612	2	103654720	103654737	2	103496549	103496634	2
103378259	103378355	3	103463612	103463733	1	103654737	103654887	1	103496634	103496771	1
103378355	103378432	2	103464101	103464113	1	103656568	103656744	1	103497156	103497258	1
103378432	103378870	1	103464113	103464185	2	103658292	103658412	1	103497258	103497284	2
103379890	103380066	1	103464185	103464263	3	103658927	103659082	1	103497284	103497335	3
103380627	103380790	1	103464263	103464265	2	103660517	103660705	1	103497335	103497342	4
103380867	103381085	1	103464265	103464348	1	103661546	103661724	1	103497342	103497395	3
103381949	103382344	1	103464973	103465038	1	103663459	103663671	1	103497395	103497410	4
103384047	103384243	1	103465038	103465131	2	103663815	103664090	1	103497410	103497458	3
103385047	103385169	1	103465131	103465215	1	103664293	103664396	1	103497458	103497609	2
103385266	103385365	1	103465506	103465599	1	103666301	103666492	1	103497609	103497747	1
103385365	103385456	2	103465599	103465700	2	103674706	103674844	1	103499436	103499707	1
103385456	103385596	1	103465700	103465735	3	103679301	103679427	1	103499743	103499993	1
103390138	103390358	1	103465735	103465739	2	103680991	103681101	1	103500159	103500351	2
103390831	103391007	1	103465739	103465831	1	103682405	103682513	1	103500352	103500828	1
103393935	103394049	1	103465831	103465882	2	103685206	103685333	1	103501206	103501258	1
103394290	103394453	1	103465882	103466116	1	103685333	103685365	2	103501258	103501345	2
103395182	103395266	1	103466608	103466761	1	103685365	103685480	1	103501345	103501632	1
103395266	103395278	2	103466761	103466787	2	103685654	103685853	1	103503585	103503699	1
103395278	103395345	1	103466787	103466802	3	103686603	103686713	1	103503699	103503737	2
103395345	103395470	2	103466802	103466864	2	103686713	103686775	2	103503737	103503878	1
103395470	103395703	1	103466864	103466940	3	103686775	103686825	1	103504100	103504274	1
103395853	103396025	1	103466940	103466960	2	103688512	103688640	1	103504316	103504534	1
103396477	103396592	1	103466960	103467074	1	103688640	103688657	2	103504588	103504770	1
103396592	103396641	2	103467153	103467164	1	103688657	103688671	3	103505232	103505570	1
103396641	103396690	1	103467164	103467369	2	103688671	103688814	2	103506250	103506411	1
103396690	103396697	2	103467369	103467497	1	103688814	103689022	1	103507806	103507985	1
103396697	103396802	1	103467545	103467715	1	103689022	103689072	2	103509193	103509366	1
103396802	103396826	2	103467733	103467743	1	103689072	103689141	1	103510684	103510999	1
103396826	103396898	3	103467743	103467771	2	103689434	103689479	1	103510999	103511028	2
103396898	103396958	2	103467771	103467796	3	103689479	103689670	2	103511028	103511175	1
103396958	103396971	1	103467796	103467823	4	103692412	103692619	1	103511624	103511769	1
103397009	103397175	1	103467823	103467885	5	103693273	103693461	1	103512223	103512408	1
103397261	103397462	1	103467885	103467912	4	103693978	103694173	1	103516351	103516584	1
103397513	103397526	1	103467912	103467961	3	103696542	103696646	1	103516645	103516824	1
103397526	103397696	2	103467961	103468033	2	103696646	103696728	2	103517294	103517869	1
103397696	103397925	1	103468033	103468113	3	103696728	103696829	1	103518587	103518773	1
103401839	103402173	1	103468113	103468163	2	103698496	103698650	1	103519316	103519694	1
103402173	103402221	2	103468163	103468171	1	103701241	103701299	1	103521885	103522034	1
103402221	103402351	1	103468171	103468332	2	103701299	103701458	2	103522839	103523004	1
103403260	103403284	1	103468332	103468350	1	103701458	103701649	1	103525512	103525570	1
103403284	103403399	2	103468430	103468737	1	103701910	103702115	1	103525570	103525651	2
103403399	103403407	1	103468748	103468877	1	103702547	103702719	1	103525651	103525733	3
103403490	103404061	1	103468877	103468891	2	103704846	103705217	1	103525733	103525744	2
103404552	103404708	1	103468891	103468918	3	103706738	103706907	1	103525744	103525850	1
103405397	103405708	1	103468918	103468919	2	103706996	103707267	1	103525850	103525917	2
103405939	103406090	1	103468919	103469057	3	103707804	103707903	1	103525917	103525924	3
103406090	103406186	2	103469057	103469093	2	103708476	103708586	1	103525924	103525981	2
103406186	103406215	1	103469093	103469121	1	103709301	103709425	1	103525981	103526069	1
103406215	103406257	2	103469121	103469149	2	103710537	103710540	1	103527100	103527205	1
103406257	103406403	1	103469149	103469350	1	103710540	103710660	2	103527205	103527344	2
103407441	103407705	1	103469350	103469428	2	103710660	103710718	1	103527344	103527362	1
103407824	103407851	1	103469428	103469511	1	103711621	103711705	1	103527519	103527675	1
103407851	103407965	2	103469938	103470069	1	103711705	103711786	2	103527971	103528156	1
103407965	103408027	1	103470069	103470106	2	103711786	103712122	1	103528211	103528375	1
103408776	103408985	1	103470106	103470299	1	103715725	103715844	1	103528375	103528399	2
103411125	103411253	1	103470299	103470329	2	103716397	103716597	1	103528399	103528548	1
103411253	103411311	2	103470329	103470604	1	103716906	103717038	1	103528548	103528555	2
103411311	103411426	1	103470666	103470799	1	103718741	103718886	1	103528555	103528764	1
103412342	103412502	1	103470887	103470943	1	103718979	103719158	1	103528787	103528847	1
103412502	103412624	2	103470943	103470946	2	103724908	103725056	1	103528847	103528998	2
103412624	103412667	3	103470946	103470978	3	103730571	103730704	1	103528998	103529182	1
103412667	103412695	2	103470978	103471062	4	103731272	103731442	1	103529182	103529199	2
103412695	103412834	3	103471062	103471110	3	103735089	103735245	1	103529199	103529364	1
103412834	103412838	2	103471110	103471158	2	103735792	103735948	1	103531557	103531726	1
103412838	103412876	1	103471158	103471257	1	103737546	103737712	2	103531835	103532001	1
103414111	103414298	1	103471423	103471511	1	103737927	103738048	1	103533017	103533223	1
103415541	103415679	2	103471556	103472154	1	103738279	103738394	1	103533470	103533731	1
103415679	103415710	1	103472512	103472519	1	103740463	103740637	1	103533950	103534098	1
103416852	103416946	2	103472519	103472645	2	103744105	103744244	1	103534326	103534505	1
103416946	103416957	1	103472645	103472673	1	103746644	103746739	1	103535058	103535363	1
103416997	103417172	1	103473201	103473338	1	103746801	103746940	1	103535363	103535370	2
103417172	103417205	2	103473338	103473536	2	103747030	103747136	1	103535370	103535407	3
103417205	103417318	1	103473536	103473545	1	103747238	103747417	1	103535407	103535499	2
103418020	103418173	1	103473674	103473718	1	103751395	103751490	1	103535499	103535528	1
103418247	103418339	1	103473718	103473743	2	103751490	103751562	3	103536312	103536404	1
103419699	103419874	1	103473743	103473843	3	103751562	103751633	2	103536404	103536482	2
103419991	103420362	1	103473843	103473869	4	103751680	103751712	1	103536482	103536533	1
103420656	103420789	1	103473869	103473872	3	103751712	103751716	2	103536573	103536608	1
103421339	103421707	1	103473872	103473967	2	103751716	103751852	3	103536608	103536756	2
103421813	103422000	1	103473967	103473993	1	103751852	103751883	2	103536756	103536767	1
103422112	103422233	2	103474098	103474153	1	103751883	103752145	1	103537422	103537528	1
103422233	103422257	3	103474153	103474232	4	103752145	103752159	2	103537528	103537561	2
103422257	103422341	2	103474232	103474249	5	103752159	103752171	3	103537561	103537598	3
103422341	103422350	3	103474249	103474260	4	103752171	103752292	2	103537598	103537690	2
103422350	103422394	4	103474260	103474268	5	103752292	103752312	1	103537690	103537753	1
103422394	103422489	3	103474268	103474339	6	103753151	103753369	1	103539212	103539219	1
103422489	103422556	2	103474339	103474401	5	103753803	103753982	1	103539219	103539341	2
103422556	103422605	3	103474401	103474455	4	103755730	103755860	1	103539341	103539383	3
103422605	103422671	2	103474455	103474461	3	103755989	103756154	1	103539383	103539499	2
103422671	103422754	1	103474461	103474481	2	103756154	103756205	2	103539540	103539727	1
103424546	103424732	1	103474481	103474627	1	103756205	103756353	1	103540585	103540747	1
103425831	103426105	1	103475039	103475107	1	103756353	103756364	2	103540859	103541014	1
103426105	103426136	2	103475107	103475164	2	103756364	103756523	1	103541018	103541155	1
103426136	103426277	1	103475164	103475176	3	103756583	103756842	1	103541155	103541181	2
103427724	103428088	1	103475176	103475204	4	103757445	103757609	1	103541181	103541212	1
103428476	103428515	1	103475204	103475233	3	103758048	103758203	1	103541212	103541332	2
103428515	103428661	2	103475233	103475303	2	103760957	103761149	1	103541332	103541400	1
103428661	103428668	1	103475303	103475327	1	103766757	103767056	1	103541448	103541567	2
103429999	103430399	1	103475671	103475673	1	103767093	103767352	1	103541567	103541616	3
103430769	103430983	1	103475673	103475730	2	103767400	103767422	1	103541616	103541634	4
103431223	103431282	1	103475730	103475781	3	103767422	103767543	2	103541634	103541640	3
103431282	103431360	2	103475781	103475814	4	103767543	103767597	1	103541640	103541673	2
103431360	103431369	3	103475814	103475851	5	103770780	103771071	1	103541673	103541725	3
103431369	103431461	2	103475851	103475875	4	103771379	103771544	1	103541725	103541807	2
103431461	103431464	1	103475875	103475878	3	103772302	103772525	1	103541807	103541808	1
103431841	103431938	1	103475878	103475888	2	103773342	103773485	1	103542647	103542802	1
103431938	103432118	2	103475888	103475902	3	103773937	103774137	1	103542802	103542825	2
103432118	103432139	1	103475902	103476026	2	103774637	103774649	1	103542825	103542983	1
103432193	103432356	1	103476026	103476029	1	103774649	103774651	2	103543730	103543999	1
103432730	103432825	1	103476029	103476039	2	103774651	103774746	3	103545638	103545822	1
103432825	103432906	2	103476039	103476072	3	103774746	103774764	2	103547189	103547200	1
103432906	103432994	1	103476072	103476078	4	103774764	103774870	1	103547200	103547361	2
103433949	103434106	1	103476078	103476087	5	103776218	103776346	1	103547361	103547366	1
103434116	103434285	1	103476087	103476111	6	103778226	103778692	1	103547804	103548205	1
103434285	103434296	2	103476111	103476128	7	103781495	103781611	1	103548205	103548239	2
103434296	103434394	1	103476128	103476171	6	103781698	103781705	1	103548239	103548531	1
103434509	103434536	2	103476171	103476189	5	103781705	103781784	2	103549314	103549558	1
103434536	103434622	3	103476189	103476206	4	103781784	103781855	3	103549732	103549752	1
103434622	103434669	2	103476206	103476207	3	103781855	103781969	2	103549752	103549757	2
103434669	103434747	1	103476207	103476256	2	103781969	103782263	1	103549757	103549764	3
103434899	103435032	1	103476256	103476281	3	103782568	103782576	1	103549764	103549786	4
103435628	103435795	1	103476281	103476287	2	103782576	103782719	2	103549786	103549870	5
103435900	103436181	1	103476287	103476305	1	103782719	103782783	1	103549870	103549899	4
103437019	103437133	1	103476305	103476447	2	103785842	103785906	1	103549899	103549953	3
103437317	103437494	1	103476447	103476464	1	103785906	103786001	2	103549953	103549954	2
103438703	103439086	1	103476464	103476476	2	103786001	103786276	1	103549954	103549975	1
103439168	103439357	1	103476476	103476681	1	103786480	103786728	1	103550503	103550544	1
103439357	103439490	2	103476681	103476742	2	103786763	103786784	1	103550544	103550686	2
103439490	103439546	3	103476742	103476844	3	103786784	103786863	2	103550686	103550734	1
103439546	103439551	1	103476844	103476870	4	103786863	103786924	1	103550844	103550987	3
103439551	103439668	2	103476870	103476875	3	103787080	103787173	1	103550987	103551036	4
103439668	103439741	1	103476875	103476907	2	103787173	103787296	2	103551036	103551038	3
103439751	103439764	1	103476907	103477168	1	103787296	103787320	1	103551038	103551057	2
103439764	103439899	2	103477168	103477245	3	103788198	103788332	1	103551057	103551165	1
103439899	103439941	1	103477245	103477383	4	103791401	103791545	1	103551343	103551424	1
103440287	103440483	1	103477383	103477400	3	103798227	103798361	1	103551424	103551528	2
103440483	103440601	2	103477400	103477433	5	103798361	103798450	2	103551528	103551572	1
103440601	103440620	1	103477433	103477434	4	103798450	103798502	1	103551844	103552006	1
103440756	103441065	1	103477434	103477455	5	103798579	103798827	1	103553453	103553501	1
103441362	103441506	1	103477455	103477457	4	103800830	103800951	1	103553501	103553716	2
103442043	103442149	1	103477457	103477462	5	103803022	103803225	1	103553716	103553777	3
103443589	103443597	1	103477462	103477463	6	103803262	103803449	1	103553777	103553882	2
103443597	103443738	2	103477463	103477508	7	103804717	103804880	1	103553882	103553895	1
103443738	103443847	3	103477508	103477604	6	103805004	103805220	1	103556072	103556120	1
103443847	103443917	2	103477604	103477616	4	103811735	103811867	1	103556120	103556156	2
103443917	103443936	1	103477616	103477636	3	103811867	103811889	2	103556156	103556269	3
103444858	103445093	1	103477636	103477657	2	103811889	103812014	1	103556269	103556306	1
103445093	103445180	2	103477657	103477676	1	103815166	103815318	1	103556854	103557018	1
103445180	103445270	1	103477722	103477732	1	103816494	103816736	1	103557442	103557546	1
103445698	103445951	1	103477732	103477746	2	103817191	103817312	1	103557546	103557658	2
103445956	103446090	1	103477746	103477765	3	103819636	103819989	1	103557658	103557724	1
103446338	103446569	1	103477765	103477900	4	103820516	103820732	1	103559117	103559261	1
103446614	103446776	1	103477900	103477932	3	103822124	103822327	1	103560882	103560975	1
103456967	103457052	1	103477932	103477939	2	103823869	103823875	1	103560975	103561058	2
103457591	103457696	1	103477939	103477964	1	103823875	103823939	2	103561058	103561098	1
103458245	103458518	1	103478816	103478922	1	103823939	103824069	3	103561098	103561232	2
103459984	103460102	1	103478922	103478930	2	103824069	103824227	1	103561232	103561246	3
103462320	103462479	1	103478930	103478934	3	103825603	103825785	1	103561246	103561275	4
103462688	103462832	1	103478934	103478953	4	103825833	103826068	1	103561275	103561312	3
103464224	103464457	1	103478953	103479020	5	103826068	103826147	2	103561312	103561398	2
103467119	103467193	1	103479020	103479094	4	103826147	103826198	3	103561398	103561423	3
103467193	103467341	2	103479094	103479102	3	103826198	103826327	2	103561423	103561450	2
103467341	103467368	1	103479102	103479103	2	103826327	103826489	1	103561450	103561574	1
103467474	103467681	1	103479103	103479149	1	103828188	103828305	1	103561674	103561751	1
103468547	103468644	1	103479328	103479644	1	103829798	103830070	1	103561751	103561840	2
103468838	103468933	1	103479644	103479645	2	103830085	103830266	1	103561840	103561934	1
103468933	103469150	2	103479645	103479702	3	103832260	103832415	1	103562443	103562649	1
103469150	103469213	1	103479702	103479713	4	103833091	103833283	1	103562731	103562811	1
103469451	103469587	1	103479713	103479760	5	103834275	103834448	1	103562811	103562913	2
103470654	103470761	1	103479760	103479785	6	103834564	103834761	1	103562913	103562998	1
103470761	103470802	2	103479785	103479807	5	103835209	103835389	1	103565375	103565479	1
103470802	103470925	1	103479807	103479823	4	103836145	103836275	1	103565479	103565532	2
103470943	103470962	1	103479823	103479869	3	103839403	103839578	1	103565532	103565655	1
103470962	103471121	2	103479869	103479875	2	103842105	103842238	1	103566747	103566914	1
103471121	103471143	1	103479875	103479960	1	103842251	103842381	1	103573057	103573260	1
103473475	103473521	1	103479960	103479972	2	103844854	103845080	1	103574651	103574824	1
103473521	103473658	2	103479972	103479983	4	103846332	103846685	1	103574824	103574894	2
103473658	103473712	1	103479983	103479991	5	103846685	103846697	2	103574894	103574912	1
103474019	103474192	1	103479991	103480026	4	103846697	103846786	1	103574912	103574984	2
103474895	103475132	1	103480026	103480035	5	103846902	103847089	1	103574984	103575276	1
103475132	103475227	2	103480035	103480046	6	103847905	103848074	1	103576718	103576807	1
103475227	103475306	1	103480046	103480071	7	103848545	103848739	1	103580303	103580521	1
103475326	103475663	1	103480071	103480131	8	103849220	103849376	1	103581392	103581584	1
103475663	103475851	2	103480131	103480159	7	103849578	103849710	1	103587032	103587373	1
103475851	103475855	1	103480159	103480164	6	103854152	103854347	1	103588450	103588471	1
103475855	103475875	2	103480164	103480173	4	103856156	103856292	1	103588471	103588638	2
103475875	103476017	1	103480173	103480185	3	103857315	103857543	1	103588638	103588661	1
103477440	103477617	1	103480185	103480193	2	103860258	103860379	1	103590944	103591054	1
103479936	103480008	1	103480193	103480213	1	103860988	103861328	1	103592365	103592614	1
103480008	103480025	2	103480437	103480447	1	103861750	103861876	1	103595483	103595628	1
103480025	103480099	3	103480447	103480448	3	103861876	103861977	2	103595628	103595686	2
103480099	103480147	2	103480448	103480565	4	103861977	103862026	3	103595686	103595738	1
103480147	103480164	1	103480565	103480575	5	103862026	103862128	2	103596695	103596911	1
103480428	103480566	1	103480575	103480599	7	103862128	103862179	3	103597448	103597617	1
103480566	103480585	2	103480599	103480624	6	103862179	103862262	2	103597617	103597643	2
103480585	103480670	1	103480624	103480625	7	103862262	103862324	1	103597643	103597786	1
103480849	103481045	1	103480625	103480659	6	103862722	103862927	1	103598088	103598257	1
103482117	103482240	1	103480659	103480731	5	103863076	103863084	1	103599946	103600313	1
103483531	103483737	1	103480731	103480768	4	103863084	103863122	2	103600340	103600507	1
103483814	103483839	1	103480768	103480813	3	103863122	103863216	3	103601027	103601178	1
103483839	103483972	2	103480813	103480856	2	103863216	103863273	2	103601825	103601840	1
103483972	103483987	1	103480856	103480897	3	103863273	103863295	1	103601840	103601996	2
103484652	103484814	1	103480897	103480911	2	103864127	103864302	1	103601996	103602420	1
103485483	103485647	1	103480911	103480943	3	103866133	103866279	1	103603033	103603123	1
103486172	103486233	1	103480943	103480951	4	103866509	103866802	1	103603123	103603338	2
103486233	103486329	2	103480951	103480974	3	103867289	103867467	1	103603338	103603374	1
103486329	103486424	3	103480974	103481059	4	103867653	103867858	1	103603537	103603717	1
103486424	103486564	4	103481059	103481074	3	103869788	103869963	1	103605336	103605530	1
103486564	103486605	3	103481074	103481142	2	103873317	103873512	1	103605779	103605978	1
103486605	103486625	2	103481142	103481250	1	103874094	103874214	1	103606079	103606178	1
103486625	103486808	1	103482848	103483361	1	103877554	103877744	1	103606178	103606228	2
103487129	103487313	1	103483528	103483594	1	103878560	103878576	1	103606228	103606316	1
103488089	103488229	1	103483594	103483790	2	103878576	103878720	2	103606316	103606348	2
103488229	103488273	2	103483790	103483815	1	103878720	103878721	1	103606348	103606407	1
103488273	103488513	1	103483815	103483829	2	103878934	103879298	1	103606407	103606426	2
103488811	103488906	2	103483829	103483857	1	103880609	103881013	1	103606426	103606584	3
103489909	103490010	1	103483857	103484025	2	103882238	103882363	1	103606584	103606616	2
103495533	103495843	1	103484025	103484186	1	103882363	103882413	2	103606616	103606796	1
103496577	103496763	1	103484513	103484514	1	103882413	103882552	1	103606796	103606807	2
103497335	103497399	1	103484514	103484593	2	103884743	103884932	1	103606807	103606823	3
103497399	103497484	2	103484593	103484634	3	103885331	103885451	1	103606823	103606880	4
103497484	103497510	1	103484634	103484651	4	103889986	103890166	1	103606880	103607008	3
103497947	103498057	1	103484651	103484679	5				103607008	103607153	2
103498057	103498061	2	103484679	103484858	4				103607153	103607185	1
103498061	103498158	1	103484858	103484863	3				103607553	103607683	1
103503305	103503573	1	103484863	103484925	1				103607683	103607759	2
103504194	103504368	1	103485038	103485381	1				103607759	103607885	1
103505271	103505367	1	103485381	103485437	2				103607925	103607970	1
103505367	103505472	2	103485437	103485438	3				103607970	103608059	2
103505472	103505524	1	103485438	103485513	4				103608059	103608060	1
103505741	103505820	1	103485513	103485527	3				103608060	103608091	2
103505820	103505925	2	103485527	103485601	2				103608091	103608231	1
103505925	103505997	1	103485601	103485665	1				103608231	103608309	2
103506365	103506554	1	103485861	103485995	1				103608309	103608313	3
103506776	103506918	1	103485995	103486149	2				103608313	103608321	4
103507417	103507551	1	103486149	103486162	3				103608321	103608324	5
103507996	103508143	1	103486162	103486171	4				103608324	103608362	6
103508291	103508442	1	103486171	103486196	3				103608362	103608364	7
103509403	103509568	1	103486196	103486327	2				103608364	103608415	8
103510029	103510184	1	103486327	103486329	1				103608415	103608416	7
103510435	103510608	1	103486329	103486341	2				103608416	103608477	6
103511408	103511704	1	103486341	103486342	1				103608477	103608494	5
103515412	103515426	1	103486342	103486349	2				103608494	103608498	3
103515426	103515573	2	103486349	103486424	3				103608498	103608555	2
103515573	103515578	1	103486424	103486520	4				103608555	103608625	1
103516220	103516353	1	103486520	103486524	5				103609308	103609411	1
103516915	103517043	1	103486524	103486570	6				103609411	103609495	2
103517232	103517607	1	103486570	103486593	5				103609495	103609541	1
103518319	103518562	1	103486593	103486616	4				103609541	103609700	2
103518562	103518584	2	103486616	103486700	3				103609700	103609741	1
103518584	103518736	1	103486700	103486705	1				103609741	103609756	2
103518736	103518818	2	103487059	103487199	1				103609756	103609782	1
103518818	103518888	1	103487199	103487447	2				103609782	103609921	2
103520674	103520804	2	103487447	103487596	1				103609921	103609941	1
103521595	103521689	1	103487596	103487673	2				103609983	103610167	1
103521718	103521886	1	103487673	103487710	3				103610429	103610604	1
103523363	103523474	1	103487710	103487828	2				103611097	103611243	1
103524951	103525145	1	103487828	103487864	1				103611530	103611692	1
103527051	103527171	1	103488201	103488287	1				103613741	103613911	1
103527205	103527380	1	103488287	103488356	2				103613941	103614278	1
103528327	103528435	1	103488356	103488366	1				103614278	103614305	2
103528435	103528613	2	103488366	103488404	2				103614305	103614307	1
103528613	103528854	1	103488404	103488417	3				103614307	103614529	2
103528964	103529123	1	103488417	103488435	4				103614529	103614646	1
103530077	103530250	1	103488435	103488478	3				103614738	103614803	1
103530695	103530794	1	103488478	103488494	4				103614803	103615014	2
103531537	103532155	1	103488494	103488533	5				103615014	103615161	3
103533182	103533365	1	103488533	103488545	4				103615161	103615167	4
103533566	103533585	1	103488545	103488646	5				103615167	103615223	5
103533585	103533700	2	103488646	103488654	4				103615223	103615239	4
103533700	103533754	1	103488654	103488667	3				103615239	103615242	3
103533833	103534023	1	103488667	103488691	2				103615242	103615312	2
103535628	103535853	1	103488691	103488702	3				103615312	103615347	1
103537532	103537807	1	103488702	103488749	4				103615443	103615591	1
103538533	103538537	1	103488749	103488844	5				103615591	103615665	2
103538537	103538683	2	103488844	103488897	4				103615665	103615750	1
103538683	103538697	1	103488897	103488922	3				103618059	103618102	1
103540366	103540576	1	103488922	103488939	2				103618102	103618216	2
103541181	103541398	1	103488939	103489039	1				103618216	103618236	3
103541567	103541718	1	103489419	103489570	1				103618236	103618274	4
103542587	103542612	1	103489846	103490045	1				103618274	103618278	2
103542612	103542737	2	103490045	103490238	2				103618278	103618380	3
103542737	103542798	1	103490238	103490246	3				103618380	103618416	4
103542798	103542869	2	103490246	103490301	2				103618416	103618431	3
103542869	103543002	1	103490301	103490343	3				103618431	103618448	2
103544580	103544702	1	103490343	103490382	2				103618448	103618478	1
103546908	103547024	1	103490382	103490387	1				103620197	103620306	1
103549325	103549487	1	103490387	103490395	2				103620306	103620342	2
103549753	103549856	1	103490395	103490416	3				103620342	103620359	3
103549856	103549930	2	103490416	103490476	4				103620359	103620484	2
103549930	103550043	1	103490476	103490563	3				103620484	103620577	3
103552431	103552888	1	103490563	103490578	2				103620577	103620590	4
103552933	103553087	1	103490578	103490746	1				103620590	103620640	5
103555242	103555391	1	103491402	103491483	1				103620640	103620643	4
103556162	103556384	1	103491483	103491563	2				103620643	103620652	3
103561707	103561883	1	103491563	103491659	1				103620652	103620653	4
103562308	103562477	1	103496308	103496665	1				103620653	103620658	5
103567486	103567639	1	103497089	103497228	1				103620658	103620670	6
103570606	103570732	1	103497228	103497242	2				103620670	103620693	5
103571612	103571767	1	103497242	103497318	1				103620693	103620770	4
103574072	103574274	1	103497318	103497401	2				103620770	103620814	3
103576518	103576995	1	103497401	103497451	3				103620814	103620815	2
103576995	103577136	2	103497451	103497464	2				103620815	103620858	1
103577136	103577341	1	103497464	103497610	1				103621191	103621758	1
103578115	103578250	1	103498116	103498297	1				103621839	103622047	1
103578467	103578487	1	103498538	103498571	1				103622182	103622357	1
103578487	103578632	2	103498571	103498654	2				103623604	103623795	1
103578632	103578675	1	103498654	103498775	1				103624468	103624487	1
103579980	103580145	1	103499078	103499188	1				103624487	103624641	3
103580199	103580391	1	103499188	103499290	2				103624641	103624672	2
103581496	103581641	1	103499290	103499346	1				103624672	103624724	1
103582660	103582874	1	103499354	103499695	1				103624729	103624811	1
103583209	103583358	1	103499886	103500021	1				103624811	103624916	2
103587288	103587382	1	103500021	103500089	2				103624916	103624976	1
103587382	103587433	2	103500089	103500195	1				103625126	103625306	1
103587433	103587536	1	103500491	103500658	1				103626030	103626051	1
103588076	103588406	1	103501124	103501325	1				103626051	103626245	2
103589102	103589279	1	103502397	103502575	1				103626245	103626247	1
103590524	103590654	1	103502676	103502754	1				103626852	103626881	1
103592276	103592436	1	103502754	103502833	2				103626881	103627002	2
103595544	103595753	1	103502833	103502933	1				103627002	103627092	1
103596801	103596917	1	103503067	103503236	1				103627810	103628001	2
103600487	103600598	1	103503348	103503391	1				103628001	103628003	1
103600832	103600965	1	103503391	103503510	2				103628216	103628227	1
103601290	103601704	1	103503510	103503612	1				103628227	103628244	2
103602208	103602394	1	103503819	103503995	1				103628244	103628386	3
103602394	103602562	2	103504000	103504144	1				103628386	103628403	4
103602562	103602565	1	103504195	103504242	1				103628403	103628416	3
103603167	103603317	1	103504242	103504408	2				103628416	103628438	4
103604444	103604582	1	103504408	103504558	1				103628438	103628476	3
103604582	103604651	2	103504855	103505051	1				103628476	103628515	2
103604651	103604720	1	103505487	103505671	1				103628515	103628641	1
103605374	103605556	1	103505837	103505977	1				103628641	103628750	2
103606130	103606339	1	103507100	103507531	1				103628750	103628804	1
103606339	103606351	2	103510011	103510232	1				103628804	103628838	2
103606351	103606490	1	103510312	103510662	1				103628838	103628857	3
103606490	103606646	2	103511946	103512187	1				103628857	103628977	2
103606646	103606890	1	103512354	103512531	1				103628977	103629044	1
103609425	103609620	1	103512638	103512872	1				103629121	103629273	1
103610523	103610717	1	103516747	103516883	1				103630375	103630946	1
103610977	103611142	1	103516906	103517252	1				103631977	103632086	1
103613677	103613766	1	103517704	103517823	1				103632086	103632152	2
103617694	103618275	1	103518617	103518804	1				103632152	103632275	1
103618391	103618513	1	103519015	103519060	1				103632648	103632833	1
103618513	103618539	2	103519060	103519062	2				103634209	103634311	1
103618539	103618541	1	103519062	103519211	3				103634311	103634337	2
103618541	103618560	2	103519211	103519256	2				103634337	103634482	3
103618560	103618672	4	103519256	103519405	1				103634482	103634498	2
103618672	103618690	3	103520470	103520693	1				103634498	103634499	1
103618690	103618741	2	103520800	103520966	1				103635383	103635474	1
103618741	103618829	1	103521272	103521318	1				103635474	103635558	2
103621111	103621292	1	103521318	103521474	2				103635558	103635636	1
103621450	103621628	1	103521474	103521551	1				103635648	103635810	1
103622853	103622996	1	103521551	103521573	2				103636145	103636290	1
103622996	103623001	2	103521573	103521583	3				103636290	103636461	2
103623001	103623034	3	103521583	103521675	4				103636461	103636479	1
103623034	103623181	2	103521675	103521705	3				103638598	103638775	1
103623181	103623244	1	103521705	103521746	2				103639440	103639484	1
103623456	103623620	1	103521746	103521931	1				103639484	103639671	2
103624310	103624477	1	103523331	103523429	1				103641470	103641660	1
103624477	103624536	2	103523429	103523498	2				103643813	103643828	1
103624536	103624658	3	103523498	103523618	1				103643828	103643977	2
103624658	103624699	2	103525747	103525909	1				103643977	103644002	1
103624699	103624723	1	103527143	103527608	1				103644002	103644004	2
103624822	103625090	1	103527886	103528057	1				103644004	103644138	1
103625146	103625293	1	103528057	103528156	2				103644317	103644491	1
103625705	103625787	1	103528156	103528210	3				103645043	103645200	1
103626852	103627080	1	103528210	103528224	2				103648426	103648556	1
103627741	103627909	1	103528224	103528361	1				103649493	103649688	1
103627945	103628076	1	103528593	103528787	1				103649688	103649848	2
103628076	103628080	2	103528787	103528825	3				103649848	103649871	1
103628080	103628142	1	103528825	103528916	2				103650712	103650853	1
103628142	103628243	2	103528916	103529007	3				103652555	103652720	1
103628243	103628290	1	103529007	103529043	2				103652720	103652732	2
103628290	103628323	2	103529043	103529058	1				103652732	103652920	1
103628323	103628439	1	103529897	103529952	1				103654403	103654645	1
103629707	103629884	1	103529952	103530078	2				103654704	103654960	1
103632124	103632283	1	103530078	103530079	1				103655697	103655816	1
103632673	103632691	1	103530079	103530159	2				103655816	103655900	2
103632691	103632778	2	103530159	103530250	1				103655900	103655982	1
103632778	103632839	3	103530640	103530812	1				103658957	103659166	1
103632839	103632869	2	103531604	103531792	1				103660820	103660954	1
103632869	103632963	1	103532021	103532190	1				103662578	103662767	1
103633405	103633749	1	103533930	103534127	1				103662875	103663449	1
103633848	103634020	1	103534438	103534564	1				103663469	103663623	1
103634765	103634916	1	103534564	103534603	2				103663780	103663995	1
103634916	103634981	2	103534603	103534719	1				103664269	103664437	1
103634981	103635292	1	103535306	103535328	1				103664931	103665102	1
103635452	103635603	1	103535328	103535438	2				103667884	103668113	1
103636293	103636443	1	103535438	103535550	3				103672758	103672811	1
103636443	103636494	2	103535550	103535603	2				103672811	103672920	2
103636494	103636663	1	103535603	103535663	1				103672920	103672963	1
103637272	103637371	1	103536509	103536513	1				103673661	103673911	1
103637707	103637833	1	103536513	103536737	2				103673911	103673912	2
103638090	103638285	1	103536737	103536771	1				103673912	103674069	1
103639005	103639100	1	103536807	103536907	1				103674679	103674826	1
103639100	103639339	2	103536907	103536991	2				103675074	103675294	1
103639339	103639405	1	103536991	103537058	1				103676522	103676749	1
103639405	103639487	2	103537866	103538032	1				103676894	103677075	1
103639487	103639506	3	103538061	103538420	1				103677075	103677093	2
103639506	103639531	2	103538542	103538692	1				103677093	103677295	3
103639531	103639730	1	103539104	103539305	1				103677295	103677303	2
103639730	103639744	2	103539623	103539627	2				103677303	103677340	1
103639744	103639826	1	103539627	103539629	3				103677722	103678024	1
103639826	103639968	2	103539629	103539789	4				103678584	103678649	1
103639968	103640035	1	103539789	103539792	2				103678649	103678654	2
103640852	103641038	1	103539792	103539818	1				103678654	103678722	3
103641689	103641873	1	103540184	103540569	1				103678722	103678759	4
103642308	103642486	1	103540646	103540804	2				103678759	103678808	3
103642736	103642777	1	103540954	103541116	1				103678808	103678901	2
103642777	103642859	2	103541413	103541720	1				103678901	103678921	1
103642859	103642944	1	103542528	103542705	1				103678921	103678966	2
103643227	103643924	1	103544477	103544615	1				103678966	103678969	1
103643928	103644004	1	103545590	103545784	1				103678969	103679110	2
103644004	103644088	2	103546262	103546500	1				103679110	103679189	1
103644088	103644109	1	103547292	103547421	1				103679625	103680033	1
103644457	103644576	1	103547852	103548038	1				103680230	103680334	1
103644576	103644599	2	103548155	103548318	1				103680370	103680514	1
103644599	103644641	3	103548783	103549245	1				103680514	103680543	2
103644641	103644750	2	103549570	103549592	1				103680543	103680711	1
103644750	103645203	1	103549592	103549756	2				103680711	103680727	2
103645992	103646025	1	103549756	103549813	1				103680727	103680857	1
103646025	103646184	2	103550111	103550130	1				103680889	103681101	1
103646184	103646219	1	103550130	103550272	2				103681630	103681874	2
103647381	103647532	1	103550272	103550352	1				103681874	103681942	3
103648382	103648585	1	103550626	103550666	1				103681942	103682024	2
103650047	103650094	1	103550666	103550798	2				103682024	103682025	1
103650094	103650172	2	103550798	103550947	1				103682266	103682371	2
103650172	103650223	1	103550951	103551149	1				103682371	103682414	3
103651088	103651257	1	103551392	103551432	1				103682414	103682433	2
103651287	103651328	1	103551432	103551516	2				103682433	103682541	1
103651328	103651501	2	103551516	103551608	1				103684632	103684641	1
103651501	103651557	1	103552063	103552117	1				103684641	103684792	2
103652107	103652314	1	103552117	103552128	2				103684792	103684815	1
103652422	103652597	1	103552128	103552232	3				103684815	103684819	2
103652712	103652732	1	103552232	103552315	2				103684819	103684981	1
103652732	103652906	2	103552315	103552330	1				103685225	103685400	1
103652906	103652926	1	103552557	103552829	1				103685887	103686093	1
103652949	103653143	1	103554757	103554937	1				103687212	103687384	1
103653763	103653905	1	103555261	103555401	1				103688217	103688325	1
103654342	103654511	1	103556166	103556352	1				103688325	103688371	2
103654772	103654934	1	103556565	103556616	1				103688371	103688555	1
103654934	103654972	2	103556616	103556660	2				103688664	103688751	1
103654972	103654979	1	103556660	103556786	1				103688751	103689072	2
103654979	103655015	2	103556870	103556999	1				103689072	103689093	1
103655015	103655112	3	103557442	103557540	1				103689281	103689479	1
103655112	103655151	2	103557540	103557618	2				103689479	103689489	2
103655151	103655177	1	103557618	103557726	1				103689489	103689684	1
103655741	103655827	1	103561191	103561333	1				103689684	103689829	2
103655827	103655884	2	103561374	103561528	1				103689829	103689847	1
103655884	103655940	3	103561776	103561787	1				103689876	103690042	1
103655940	103655998	2	103561787	103561930	2				103690542	103690696	1
103655998	103656083	1	103561930	103561951	1				103691072	103691100	1
103658269	103658405	1	103562234	103562396	1				103691100	103691206	2
103658869	103658891	1	103562970	103563314	1				103691206	103691279	1
103658891	103659048	2	103563314	103563326	2				103691537	103691753	1
103659048	103659258	1	103563326	103563464	3				103691821	103691823	1
103659605	103659780	1	103563464	103563478	2				103691823	103691852	2
103659780	103659915	2	103563478	103563491	1				103691852	103692004	3
103659915	103659958	1	103565450	103565619	1				103692004	103692005	2
103660229	103660442	1	103566854	103567011	1				103692005	103692070	1
103661953	103662156	1	103567340	103567371	1				103692497	103692557	1
103662377	103662570	1	103567371	103567511	2				103692557	103692705	2
103662570	103662593	2	103567511	103567540	1				103692705	103692711	1
103662593	103662594	1	103569261	103569441	1				103693809	103694026	1
103662594	103662674	2	103571586	103571780	1				103694026	103694054	2
103662674	103662690	3	103572112	103572283	1				103694054	103694115	3
103662690	103662728	4	103573878	103574047	1				103694115	103694140	5
103662728	103662775	3	103574047	103574101	2				103694140	103694145	4
103662775	103662861	2	103574101	103574153	3				103694145	103694226	5
103662861	103662865	1	103574153	103574223	2				103694226	103694232	4
103663012	103663311	1	103574223	103574258	1				103694232	103694303	3
103663311	103663385	2	103574303	103574488	1				103694303	103694320	2
103663385	103663462	3	103578643	103578837	1				103694320	103694337	3
103663462	103663463	4	103579665	103580041	1				103694337	103694388	2
103663463	103663475	5	103581538	103581616	1				103694388	103694430	3
103663475	103663521	4	103581616	103581718	2				103694430	103694468	4
103663521	103663629	3	103581718	103581753	1				103694468	103694487	3
103663629	103663692	2	103582272	103582596	1				103694487	103694576	2
103663692	103663963	1	103582678	103582777	1				103694576	103694582	3
103664492	103664883	1	103582777	103582845	2				103694582	103694677	2
103664883	103664895	2	103582845	103582947	1				103694677	103694747	1
103664895	103665059	1	103586926	103587107	1				103696395	103696546	1
103665953	103666083	1	103588451	103588483	1				103696687	103696888	1
103673770	103673803	1	103588483	103588679	2				103697672	103697853	1
103673803	103673814	2	103588679	103589126	1				103698494	103698652	1
103673814	103673877	3	103590709	103590882	1				103702221	103702423	1
103673877	103673961	4	103591315	103591509	1				103703813	103703946	1
103673961	103673962	3	103592102	103592454	1				103704307	103704707	1
103673962	103674062	2	103593144	103593295	1				103705028	103705201	1
103674062	103674085	1	103593411	103593439	1				103705650	103705751	1
103674378	103674504	1	103593439	103593551	2				103706846	103707445	1
103675138	103675294	1	103593551	103593593	1				103710736	103710901	1
103677045	103677248	1	103594368	103594550	1				103711058	103711210	1
103677967	103678147	1	103596827	103597019	1				103711365	103711550	1
103678245	103678440	1	103598114	103598181	1				103712571	103712805	1
103678753	103678818	1	103598181	103598295	2				103713360	103713547	1
103678818	103678903	2	103598295	103598396	1				103713617	103713762	1
103678903	103678963	3	103601442	103601468	1				103713985	103714178	1
103678963	103679030	2	103601468	103601597	2				103714878	103715025	1
103679030	103679105	3	103601597	103601660	1				103716881	103717005	1
103679105	103679132	2	103601806	103601952	1				103717005	103717166	2
103679132	103679172	3	103602304	103602452	1				103717166	103717192	1
103679172	103679210	2	103602513	103602693	1				103717675	103717857	1
103679210	103679216	1	103602828	103602868	1				103718544	103718713	1
103679216	103679307	2	103602868	103603057	2				103719087	103719594	1
103679307	103679459	1	103603057	103603091	1				103719594	103719631	2
103679459	103679541	2	103603441	103603531	1				103719631	103719722	1
103679541	103679726	1	103603531	103603623	2				103719945	103720178	1
103679726	103679777	2	103603623	103603672	1				103720972	103720994	1
103679777	103679886	1	103604560	103604733	1				103720994	103721147	2
103679958	103680142	1	103605140	103605159	1				103721147	103721398	1
103680174	103680343	1	103605159	103605284	2				103724892	103725059	1
103680343	103680389	2	103605284	103605311	1				103725312	103725417	1
103680389	103680528	1	103605500	103605539	1				103725417	103725650	2
103680528	103680534	2	103605539	103605677	2				103725650	103725692	1
103680534	103680722	1	103605677	103605693	1				103728036	103728143	1
103680722	103680760	2	103605799	103605871	1				103728143	103728305	2
103680760	103681020	1	103605871	103605962	2				103728305	103728322	1
103681020	103681059	2	103605962	103606044	1				103730576	103730723	1
103681059	103681191	1	103606044	103606056	2				103734812	103734997	1
103681310	103681315	1	103606056	103606215	3				103735800	103736063	1
103681315	103681507	2	103606215	103606232	2				103737940	103737984	1
103681507	103681560	1	103606232	103606249	1				103737984	103738001	2
103681630	103681849	1	103606384	103606407	1				103738001	103738182	3
103681863	103681984	1	103606407	103606516	2				103738182	103738427	2
103682252	103682395	1	103606516	103606541	3				103738427	103738531	1
103682395	103682532	2	103606541	103606552	4				103739299	103739490	1
103682532	103682612	1	103606552	103606581	5				103739519	103739680	1
103682612	103682669	2	103606581	103606582	4				103739680	103739696	2
103682669	103682774	1	103606582	103606649	3				103739696	103739855	1
103683338	103683483	1	103606649	103606664	2				103739940	103740034	1
103683741	103683922	1	103606664	103607062	1				103740034	103740137	2
103683922	103683928	2	103607283	103607569	1				103740137	103740404	1
103683928	103684086	1	103607569	103607694	2				103741210	103741375	1
103684851	103684939	1	103607694	103607794	3				103741939	103741971	1
103684939	103684944	2	103607794	103607873	1				103741971	103742151	2
103684944	103685025	3	103607904	103607951	1				103742151	103742168	1
103685025	103685057	2	103607951	103608059	2				103744918	103745144	1
103685057	103685093	1	103608059	103608191	1				103745956	103746133	1
103685547	103685569	1	103608194	103608324	1				103747138	103747295	1
103685569	103685696	2	103608324	103608415	2				103751470	103751518	1
103685696	103685717	1	103608415	103608487	1				103751518	103751697	2
103686478	103686497	1	103609308	103609328	1				103751697	103751698	1
103686497	103686652	2	103609328	103609494	2				103751721	103751892	1
103686652	103686692	3	103609494	103609517	1				103751892	103751958	2
103686692	103686757	2	103609517	103609532	2				103751958	103752062	1
103686757	103686838	1	103609532	103609549	3				103752319	103752757	1
103687139	103687209	1	103609549	103609561	4				103753341	103753573	1
103687209	103687225	2	103609561	103609673	3				103753573	103753577	2
103687225	103687257	3	103609673	103609725	2				103753577	103753727	3
103687257	103687274	2	103609725	103609755	1				103753727	103753731	2
103687274	103687428	3	103609843	103609893	2				103753731	103753766	1
103687428	103687455	2	103609893	103609914	3				103754493	103754678	1
103687455	103687547	1	103609914	103609921	4				103755804	103756161	1
103687970	103688155	1	103609921	103610013	5				103756338	103756372	1
103688339	103688348	1	103610013	103610022	4				103756372	103756523	2
103688348	103688510	2	103610022	103610103	3				103756523	103756524	1
103688510	103688512	1	103610103	103610108	2				103757034	103757270	1
103688512	103688673	2	103610108	103610134	3				103758732	103758940	1
103688673	103688722	1	103610134	103610151	2				103758960	103759118	1
103689652	103689710	1	103610151	103610154	3				103759272	103759376	1
103689710	103689721	2	103610154	103610160	4				103759376	103759431	2
103689721	103689757	3	103610160	103610243	3				103759431	103759482	1
103689757	103689847	4	103610243	103610272	2				103760947	103761053	1
103689847	103689861	2	103610272	103610431	3				103761053	103761102	2
103689861	103689892	3	103610431	103610558	4				103761102	103761172	1
103689892	103689912	2	103610558	103610568	3				103766277	103766406	1
103689912	103689948	1	103610568	103610584	2				103766406	103766471	2
103689948	103690074	2	103610584	103610604	1				103766471	103766594	1
103690074	103690135	1	103611150	103611375	1				103768108	103768371	1
103690290	103690552	1	103611375	103611409	2				103768511	103768565	1
103690853	103691206	1	103611409	103611501	3				103768565	103768634	2
103692331	103692348	1	103611501	103611550	2				103768634	103768692	1
103692348	103692524	2	103611550	103611604	1				103769107	103769267	1
103692524	103692572	1	103613225	103613319	1				103769589	103769596	1
103692932	103693236	1	103613319	103613393	2				103769596	103769754	2
103693236	103693238	2	103613393	103613752	1				103769754	103769822	1
103693238	103693361	1	103614071	103614147	1				103770187	103770350	1
103694040	103694154	1	103614147	103614163	2				103771454	103771633	1
103694214	103694267	1	103614163	103614164	3				103771755	103771927	1
103694267	103694345	2	103614164	103614305	4				103772261	103772432	1
103694345	103694437	3	103614305	103614341	3				103775611	103775740	1
103694437	103694445	2	103614341	103614354	2				103779960	103780094	1
103694445	103694500	1	103614354	103614386	1				103780537	103780706	1
103694500	103694549	2	103615346	103615595	1				103781386	103781746	1
103694549	103694638	1	103615595	103615709	2				103781746	103781763	2
103694743	103695158	1	103615709	103615806	1				103781763	103781880	1
103695477	103695663	1	103618101	103618102	1				103782508	103782694	1
103696085	103696196	1	103618102	103618216	2				103785793	103785986	1
103696443	103696564	1	103618216	103618236	3				103785986	103786035	2
103696564	103696663	2	103618236	103618274	4				103786035	103786058	1
103696663	103696700	3	103618274	103618277	3				103786058	103786185	2
103696700	103696704	4	103618277	103618338	2				103786185	103786261	1
103696704	103696729	5	103618338	103618439	3				103788508	103788677	1
103696729	103696741	6	103618439	103618440	2				103790196	103790534	1
103696741	103696802	5	103618440	103618490	1				103791476	103791817	1
103696802	103696826	4	103618490	103618500	2				103796108	103796329	1
103696826	103696870	3	103618500	103618662	3				103798362	103798537	1
103696870	103696871	2	103618662	103618672	2				103799779	103799933	1
103696871	103696902	1	103618672	103618674	1				103802518	103802610	1
103698386	103698576	1	103620082	103620273	1				103802610	103802710	2
103699215	103699470	1	103620562	103620573	1				103802710	103802784	1
103699741	103699934	1	103620573	103620648	2				103803301	103803514	1
103700238	103700334	1	103620648	103620658	3				103803514	103803657	2
103700334	103700419	2	103620658	103620719	4				103803657	103803707	1
103700419	103700558	1	103620719	103620768	3				103805849	103806050	1
103700656	103700712	1	103620768	103620826	2				103806261	103806410	1
103700712	103700807	2	103620826	103620841	1				103806703	103806807	1
103700807	103700919	3	103621020	103621043	1				103809092	103809222	1
103700919	103700971	2	103621043	103621048	2				103809813	103809889	1
103700971	103701011	1	103621048	103621088	3				103809889	103809993	2
103701651	103701819	1	103621088	103621167	4				103809993	103810298	1
103701837	103701852	1	103621167	103621221	3				103811146	103811324	1
103701852	103702017	2	103621221	103621260	2				103811324	103811499	2
103702017	103702043	1	103621505	103621554	1				103811499	103811549	1
103702043	103702103	2	103621554	103621555	2				103811805	103811922	1
103702103	103702336	1	103621555	103621665	3				103812423	103812558	1
103702336	103702432	2	103621665	103621677	4				103815206	103815385	1
103702432	103702529	1	103621677	103621683	5				103815702	103815915	1
103703089	103703233	1	103621683	103621715	4				103816206	103816339	1
103703233	103703248	2	103621715	103621750	3				103816339	103816451	2
103703248	103703269	3	103621750	103621801	4				103816451	103816542	3
103703269	103703344	2	103621801	103621804	5				103816542	103816706	2
103703344	103703390	3	103621804	103621817	6				103816706	103816891	1
103703390	103703399	4	103621817	103621849	5				103817048	103817259	1
103703399	103703451	3	103621849	103621941	4				103817679	103817890	1
103703451	103703478	4	103621941	103621972	3				103817954	103818147	1
103703478	103703581	3	103621972	103622012	2				103818210	103818374	1
103703581	103703685	2	103622012	103622018	1				103818420	103818431	1
103703685	103703731	1	103622018	103622066	2				103818431	103818579	2
103703731	103703733	2	103622066	103622073	3				103818579	103818592	1
103703733	103703876	1	103622073	103622156	4				103818985	103819152	1
103703876	103703921	2	103622156	103622251	3				103819637	103819799	1
103703921	103703958	1	103622251	103622276	2				103820107	103820338	1
103703958	103704032	2	103622276	103622282	1				103820338	103820401	2
103704032	103704230	1	103622964	103622987	1				103820401	103820515	1
103704373	103704496	1	103622987	103622994	2				103820516	103820699	2
103705573	103705766	1	103622994	103622995	3				103820699	103820715	1
103705970	103706058	2	103622995	103623140	4				103822261	103822435	1
103706058	103706161	3	103623140	103623142	3				103823743	103823858	1
103706161	103706197	1	103623142	103623245	1				103823858	103823914	2
103706499	103706685	1	103623538	103623543	1				103823914	103824079	1
103707239	103707358	1	103623543	103623597	2				103825188	103825325	1
103707358	103707370	2	103623597	103623673	3				103825565	103825732	1
103707370	103707428	3	103623673	103623783	2				103826040	103826117	1
103707428	103707533	2	103623783	103623803	1				103826117	103826147	2
103707533	103707539	1	103624473	103624646	2				103826147	103826163	3
103708091	103708295	1	103624646	103624658	1				103826163	103826230	4
103710699	103711050	1	103624666	103624753	1				103826230	103826255	3
103711449	103711606	1	103624753	103624775	2				103826255	103826334	4
103711686	103711796	1	103624775	103624873	3				103826334	103826336	3
103713468	103713612	1	103624873	103624909	2				103826336	103826358	2
103713612	103713624	3	103624909	103624997	1				103826358	103826452	1
103713624	103713686	4	103625037	103625259	1				103826452	103826474	2
103713686	103713777	3	103625347	103625463	1				103826474	103826613	1
103713777	103713828	2	103625463	103625484	2				103827422	103827619	1
103714400	103714440	1	103625484	103625539	3				103828056	103828096	1
103714440	103714585	2	103625539	103625646	2				103828096	103828120	2
103714585	103714591	3	103625646	103625652	1				103828120	103828249	3
103714591	103714601	2	103626039	103626079	1				103828249	103828268	2
103714601	103714652	1	103626079	103626080	2				103828268	103828298	1
103714652	103714663	2	103626080	103626188	3				103829590	103829948	1
103714663	103714723	3	103626188	103626189	4				103830174	103830373	1
103714723	103714868	2	103626189	103626224	5				103831045	103831198	1
103714868	103714973	1	103626224	103626272	4				103831774	103831836	1
103714973	103715014	2	103626272	103626297	3				103831836	103831961	2
103715014	103715086	1	103626297	103626369	2				103831961	103832112	1
103715388	103715416	1	103626369	103626384	1				103832112	103832225	2
103715416	103715548	2	103626852	103626855	1				103832225	103832267	1
103715548	103715562	1	103626855	103626864	2				103832645	103832772	1
103715620	103715733	1	103626864	103627031	3				103832772	103832794	2
103715733	103715783	2	103627031	103627039	2				103832794	103832858	3
103715783	103716049	1	103627039	103627169	1				103832858	103832939	2
103716180	103716513	1	103627210	103627289	1				103832939	103832968	1
103716513	103716550	2	103627713	103627761	1				103833150	103833349	1
103716550	103716555	1	103627761	103627790	2				103833559	103833560	1
103716555	103716623	2	103627790	103627810	3				103833560	103833749	2
103716623	103716773	1	103627810	103627890	4				103833749	103833768	1
103717543	103717732	1	103627890	103627953	3				103833868	103834084	1
103717737	103717889	1	103627953	103627958	2				103834325	103834469	1
103717889	103717924	2	103627958	103628136	1				103834469	103834493	2
103717924	103717992	1	103628136	103628139	2				103834493	103834669	1
103717992	103718070	2	103628139	103628186	3				103835167	103835348	1
103718070	103718201	1	103628186	103628324	2				103835813	103836020	1
103718568	103718622	1	103628324	103628333	1				103836381	103836484	1
103718622	103718626	2	103628561	103628784	1				103836484	103836550	2
103718626	103718653	3	103628784	103628785	2				103836550	103836664	1
103718653	103718729	4	103628785	103628796	3				103837406	103837579	1
103718729	103718770	3	103628796	103628834	4				103838775	103838913	1
103718770	103718820	2	103628834	103628844	5				103838913	103838942	2
103718820	103718971	1	103628844	103628857	6				103838942	103838963	3
103719096	103719298	1	103628857	103628934	5				103838963	103839015	2
103720484	103720623	1	103628934	103628951	4				103839015	103839057	3
103720623	103720731	2	103628951	103628966	3				103839057	103839210	1
103720731	103720777	3	103628966	103628977	2				103839299	103839320	1
103720777	103720784	4	103628977	103629015	1				103839320	103839337	2
103720784	103720793	3	103629106	103629134	1				103839337	103839480	3
103720793	103720869	2	103629134	103629292	2				103839480	103839502	2
103720869	103720903	1	103629292	103629334	3				103839502	103839533	1
103720903	103720951	2	103629334	103629471	1				103843368	103843693	1
103720951	103720986	1	103629583	103629688	1				103844308	103844520	1
103720986	103721054	2	103629688	103629759	2				103845692	103845891	1
103721054	103721080	3	103629759	103629872	1				103846468	103846516	1
103721080	103721137	2	103630020	103630023	1				103846516	103846541	2
103721137	103721154	1	103630023	103630036	2				103846541	103846589	3
103721701	103721821	1	103630036	103630102	3				103846589	103846633	2
103722045	103722049	1	103630102	103630119	4				103846633	103846636	3
103722049	103722165	2	103630119	103630120	5				103846636	103846682	4
103722165	103722246	3	103630120	103630190	6				103846682	103846742	5
103722246	103722265	2	103630190	103630214	5				103846742	103846825	4
103722265	103722271	1	103630214	103630257	4				103846825	103846858	3
103722538	103722594	1	103630257	103630275	3				103846858	103846908	2
103722594	103722741	2	103630275	103630360	1				103846908	103846909	1
103722741	103722866	1	103630398	103630550	1				103848627	103848812	1
103723051	103723102	1	103631922	103632182	1				103849608	103849806	1
103723102	103723212	2	103632800	103632986	1				103849976	103850249	1
103723212	103723215	1	103633516	103633803	1				103851853	103852021	1
103723215	103723257	2	103633803	103633877	3				103852360	103852508	1
103723257	103723424	1	103633877	103633959	4				103852541	103852815	1
103723424	103723487	2	103633959	103633968	3				103854141	103854334	1
103723487	103723490	1	103633968	103633992	2				103854766	103854962	1
103723490	103723580	2	103633992	103634082	1				103856292	103856433	1
103723580	103723649	1	103634277	103634439	1				103856642	103856829	1
103724302	103724442	1	103634845	103635037	1				103856935	103857134	1
103724497	103724547	1	103635306	103635479	1				103861113	103861439	1
103724547	103724664	2	103635479	103635496	2				103861853	103862025	1
103724664	103724746	1	103635496	103635636	1				103862710	103862903	1
103725312	103725361	1	103636131	103636280	1				103863509	103863670	1
103725361	103725379	2	103636414	103636606	1				103864629	103864807	1
103725379	103725434	3	103637649	103637830	1				103866031	103866166	1
103725434	103725535	4	103638070	103638094	1				103866302	103866325	1
103725535	103725536	3	103638094	103638245	2				103866325	103866490	2
103725536	103725565	2	103638245	103638262	1				103866490	103866540	1
103725565	103725702	1	103638262	103638263	2				103866604	103866808	1
103725825	103725947	1	103638263	103638496	1				103866852	103866992	1
103725947	103725999	2	103638496	103638598	2				103867286	103867449	1
103725999	103726101	1	103638598	103638642	1				103867449	103867467	2
103726392	103726424	1	103639018	103639151	1				103867467	103867584	1
103726424	103726574	2	103639302	103639438	1				103867674	103867808	1
103726574	103726612	1	103639607	103639763	1				103867808	103867853	2
103727188	103727356	1	103639768	103639958	1				103867853	103867979	1
103728226	103728332	1	103640854	103640988	1				103873759	103874126	1
103728467	103728705	1	103642110	103642296	1				103874509	103874677	1
103729690	103729865	1	103642305	103642646	1				103875790	103875967	1
103729865	103729941	2	103643265	103643439	1				103876296	103876324	1
103729941	103730026	1	103643604	103644006	1				103876324	103876360	2
103730059	103730118	1	103644219	103644291	1				103876360	103876452	3
103730118	103730248	2	103644291	103644417	2				103876452	103876480	4
103730248	103730295	1	103644417	103644516	1				103876480	103876510	3
103730342	103730458	1	103644598	103644756	1				103876510	103876715	1
103730458	103730459	2	103644870	103645022	1				103876715	103876763	2
103730459	103730541	3	103645337	103645512	1				103876763	103876900	1
103730541	103730572	2	103647730	103648104	1				103877389	103877553	1
103730572	103730666	3	103650116	103650300	1				103877553	103877562	2
103730666	103730721	2	103651289	103651519	1				103877562	103877567	1
103730721	103730807	1	103651519	103651645	2				103877567	103877715	2
103730807	103730816	2	103651645	103651703	3				103877715	103877744	1
103730816	103730865	1	103651703	103651837	2				103878544	103878739	1
103730865	103730972	2	103651837	103651894	1				103880519	103881014	1
103730972	103731091	1	103652584	103652660	1				103881283	103881302	1
103731283	103731442	1	103652660	103652755	2				103881302	103881323	2
103732654	103732711	1	103652755	103652758	1				103881323	103881461	3
103732711	103732820	2	103652758	103652816	2				103881461	103881462	2
103732820	103732899	1	103652816	103652926	1				103881462	103881515	1
103733271	103733954	1	103653955	103654020	1				103882260	103882375	1
103735034	103735277	1	103654020	103654022	2				103882375	103882441	2
103735589	103735702	1	103654022	103654121	3				103882441	103882567	1
103735789	103735956	1	103654121	103654288	2				103883171	103883318	1
103736183	103736321	1	103654288	103654401	1				103883814	103884003	1
103737369	103737508	1	103654537	103654540	1				103884741	103884923	1
103737508	103737524	2	103654540	103654704	2				103885139	103885379	1
103737524	103737694	1	103654704	103654765	1				103886252	103886448	1
103738229	103738331	1	103655842	103656013	1				103888117	103888467	1
103738331	103738373	2	103658997	103659152	2
103738373	103738436	1	103659684	103659890	1
103738436	103738504	2	103660299	103660461	1
103738504	103738607	1	103660583	103660755	1
103738870	103738997	1	103660976	103660999	1
103738997	103739084	3	103660999	103661002	2
103739084	103739175	2	103661002	103661132	3
103739175	103739229	1	103661132	103661147	2
103739229	103739276	2	103661147	103661158	3
103739276	103739372	1	103661158	103661167	2
103739544	103739622	1	103661167	103661189	1
103739622	103739678	2	103661189	103661337	2
103739678	103739781	1	103661337	103661359	1
103740028	103740194	1	103662065	103662371	1
103740545	103740703	1	103663340	103663385	1
103740983	103741184	1	103663385	103663509	2
103741184	103741185	2	103663509	103663624	1
103741185	103741186	3	103663733	103663934	1
103741186	103741191	5	103663939	103664438	1
103741191	103741204	4	103666278	103666463	1
103741204	103741321	5	103666528	103666725	2
103741321	103741336	4	103667524	103667907	1
103741336	103741374	3	103670434	103670878	1
103741374	103741387	2	103673824	103673970	1
103741387	103741389	1	103674439	103674808	1
103741686	103741904	1	103676533	103676691	1
103741904	103742010	2	103676790	103676899	1
103742010	103742044	3	103676899	103676946	2
103742044	103742087	2	103676946	103677061	1
103742087	103742191	1	103677292	103677430	1
103743913	103744028	1	103677722	103677756	1
103744028	103744070	2	103677756	103677776	2
103744070	103744192	1	103677776	103677853	3
103744858	103745222	1	103677853	103677910	4
103746399	103746568	1	103677910	103677916	3
103746568	103746714	2	103677916	103677966	2
103746714	103746745	3	103677966	103677990	1
103746745	103746771	2	103678150	103678372	1
103746771	103746894	1	103678602	103678612	1
103746989	103746990	1	103678612	103678643	2
103746990	103747156	2	103678643	103678653	3
103747156	103747178	1	103678653	103678744	4
103747609	103747784	1	103678744	103678752	5
103748607	103748968	1	103678752	103678753	4
103750291	103750301	1	103678753	103678780	3
103750301	103750360	2	103678780	103678790	4
103750360	103750467	3	103678790	103678803	3
103750467	103750480	2	103678803	103678894	2
103750480	103750536	1	103678894	103678918	1
103751232	103751428	1	103679192	103679216	1
103751445	103751579	1	103679216	103679339	2
103751585	103751625	1	103679339	103679377	1
103751625	103751765	2	103679543	103679676	1
103751765	103751821	1	103679691	103679995	1
103751945	103752002	1	103679995	103680044	2
103752002	103752100	2	103680044	103680173	1
103752100	103752104	1	103680173	103680189	2
103752104	103752220	2	103680189	103680370	1
103752220	103752301	1	103680438	103680509	1
103752678	103752887	1	103680509	103680611	2
103752893	103753028	1	103680611	103680631	1
103753028	103753065	2	103680644	103680832	1
103753065	103753151	1	103680968	103681176	1
103753151	103753204	2	103681440	103681626	1
103753204	103753341	1	103682295	103682414	1
103753523	103753678	1	103682414	103682451	2
103753734	103754155	1	103682451	103682602	1
103755230	103755398	1	103682603	103682621	1
103755544	103755726	1	103682621	103682633	2
103755787	103755795	1	103682633	103682774	3
103755795	103755921	2	103682774	103682791	2
103755921	103755926	3	103682791	103682798	1
103755926	103755987	4	103682983	103683155	1
103755987	103755992	5	103683860	103684056	1
103755992	103755999	4	103684624	103684796	1
103755999	103756009	3	103684859	103685011	1
103756009	103756096	4	103685402	103685570	1
103756096	103756128	3	103685570	103685646	2
103756128	103756196	2	103685646	103685653	1
103756196	103756439	1	103685653	103685744	2
103756663	103756812	1	103685744	103685812	1
103756933	103757065	1	103685853	103685988	1
103757065	103757072	2	103685988	103686056	2
103757072	103757087	3	103686056	103686182	1
103757087	103757170	2	103686309	103686382	1
103757170	103757246	1	103686382	103686465	2
103757246	103757347	2	103686465	103686478	3
103757347	103757433	1	103686478	103686551	2
103758031	103758044	1	103686551	103686737	1
103758044	103758176	2	103686737	103686817	2
103758176	103758298	1	103686817	103686843	1
103758412	103758590	1	103686843	103686909	2
103759092	103759273	1	103686909	103686989	1
103759306	103759318	1	103687045	103687196	1
103759318	103759327	2	103688586	103688610	1
103759327	103759481	3	103688610	103688771	2
103759481	103759502	2	103688771	103688831	1
103759502	103759515	1	103688831	103688926	2
103761030	103761033	1	103688926	103688959	3
103761033	103761110	2	103688959	103689020	2
103761110	103761213	3	103689020	103689074	1
103761213	103761225	4	103689074	103689171	2
103761225	103761237	3	103689171	103689181	3
103761237	103761268	2	103689181	103689212	4
103761268	103761287	3	103689212	103689230	3
103761287	103761436	2	103689230	103689278	4
103761883	103761948	1	103689278	103689396	3
103761948	103762026	2	103689396	103689482	4
103762026	103762066	3	103689482	103689492	3
103762066	103762069	2	103689492	103689514	2
103762069	103762277	1	103689514	103689529	1
103762967	103763106	1	103689948	103690042	1
103766064	103766126	1	103690042	103690107	2
103766126	103766227	2	103690107	103690335	1
103766227	103766262	1	103690335	103690539	2
103766262	103766263	2	103690539	103690548	1
103766263	103766435	1	103691560	103691658	1
103766435	103766456	2	103691658	103691735	2
103766456	103766538	1	103691735	103691823	1
103766538	103766562	2	103691823	103691892	2
103766562	103766655	1	103691892	103692058	1
103766987	103767050	1	103692348	103692440	1
103767050	103767150	2	103692440	103692559	2
103767150	103767160	1	103692559	103692582	1
103767160	103767259	2	103692586	103692628	1
103767259	103767356	1	103692628	103692658	2
103767356	103767358	2	103692658	103692747	3
103767358	103767464	3	103692747	103692812	2
103767464	103767560	2	103692812	103692938	1
103767560	103767563	1	103693134	103693317	1
103767754	103767906	1	103693319	103693334	1
103768524	103768573	1	103693334	103693491	3
103768573	103768709	2	103693491	103693508	2
103768709	103768906	1	103693508	103693532	1
103769005	103769108	2	103693923	103693926	1
103769108	103769206	3	103693926	103694066	2
103769206	103769215	2	103694066	103694078	3
103769215	103769267	1	103694078	103694134	2
103769551	103769656	1	103694134	103694191	1
103769656	103769782	3	103694216	103694289	1
103769782	103769820	4	103694289	103694395	2
103769820	103769915	2	103694395	103694417	3
103769915	103769944	1	103694417	103694445	2
103770072	103770250	2	103694445	103694476	3
103770250	103770299	1	103694476	103694495	2
103773124	103773129	1	103694495	103694582	3
103773129	103773243	2	103694582	103694638	4
103773243	103773308	3	103694638	103694661	5
103773308	103773407	2	103694661	103694731	3
103773407	103773476	1	103694731	103694758	4
103773476	103773503	2	103694758	103694763	3
103773503	103773545	1	103694763	103694769	4
103773545	103773682	2	103694769	103694930	3
103773682	103773852	1	103694930	103694933	2
103773852	103773860	2	103694933	103695116	3
103773860	103773970	1	103695116	103695134	2
103773970	103774010	2	103695134	103695158	1
103774010	103774124	1	103695331	103695508	1
103774537	103774742	1	103696099	103696258	1
103774834	103774947	1	103696443	103696492	1
103776643	103776846	1	103696492	103696527	2
103780628	103780822	1	103696527	103696547	3
103781365	103781507	1	103696547	103696551	4
103781578	103781710	1	103696551	103696688	5
103781795	103781977	1	103696688	103696689	7
103782453	103782476	2	103696689	103696709	6
103782476	103782602	3	103696709	103696728	5
103782602	103782623	2	103696728	103696729	4
103782623	103782643	1	103696729	103696863	3
103783791	103783992	1	103696863	103696902	2
103784125	103784516	1	103696902	103696903	1
103785041	103785141	1	103697112	103697220	1
103785243	103785635	1	103697220	103697291	2
103786082	103786139	1	103697291	103697399	1
103786139	103786234	2	103698457	103698813	1
103786234	103786364	1	103699161	103699180	1
103786630	103786655	1	103699180	103699324	2
103786655	103786820	2	103699324	103699359	1
103786820	103786830	1	103699739	103699937	1
103787264	103787449	1	103701091	103701217	1
103788547	103788731	1	103701217	103701287	2
103790091	103790297	1	103701287	103701347	3
103790657	103790784	1	103701347	103701385	2
103790808	103790928	1	103701385	103701440	1
103791798	103791813	1	103701625	103701824	1
103791813	103791824	2	103701842	103701983	1
103791824	103791891	3	103702039	103702051	1
103791891	103792061	2	103702051	103702228	2
103792061	103792262	1	103702228	103702257	3
103794411	103794561	1	103702257	103702365	2
103797353	103797488	1	103702365	103702415	1
103798033	103798226	1	103703510	103703592	1
103798273	103798390	1	103703592	103703601	2
103798390	103798409	2	103703601	103703694	3
103798409	103798459	3	103703694	103703772	4
103798459	103798555	2	103703772	103703787	3
103798555	103798562	1	103703787	103703869	2
103799160	103799331	1	103703869	103703958	1
103800502	103800691	1	103703958	103703991	2
103802208	103802218	1	103703991	103704209	1
103802218	103802347	2	103705559	103705663	1
103802347	103802428	1	103705663	103705727	2
103802428	103802481	2	103705727	103705880	1
103802481	103802526	1	103706318	103706493	1
103803461	103803588	1	103706493	103706572	2
103803588	103803606	2	103706572	103706660	1
103803606	103803706	1	103709286	103709538	1
103803706	103803774	2	103710716	103710887	1
103803774	103803906	1	103711621	103711767	1
103803947	103804134	1	103711810	103711860	1
103804181	103804326	1	103711860	103711938	2
103804546	103804712	1	103711938	103711995	3
103804751	103804933	1	103711995	103712022	4
103805028	103805254	1	103712022	103712074	3
103805254	103805324	2	103712074	103712128	4
103805324	103805408	1	103712128	103712156	3
103805408	103805428	2	103712156	103712160	2
103805428	103805473	3	103712160	103712254	1
103805473	103805543	2	103713681	103713777	1
103805543	103805579	1	103714939	103714963	1
103806640	103806719	1	103714963	103715039	2
103806719	103806724	2	103715039	103715083	3
103806724	103806868	3	103715083	103715128	2
103806868	103806878	4	103715128	103715149	1
103806878	103806991	2	103715149	103715200	2
103806991	103807026	3	103715200	103715314	1
103807026	103807157	2	103715381	103715474	1
103807157	103807191	1	103715474	103715546	2
103807764	103807941	1	103715546	103715732	1
103808874	103809047	2	103715842	103716061	1
103809047	103809048	1	103716880	103717082	1
103809775	103809970	1	103717969	103718118	1
103818303	103818341	1	103720969	103721010	1
103818341	103818342	2	103721010	103721118	2
103818342	103818462	3	103721118	103721158	1
103818462	103818469	4	103721495	103721645	1
103818469	103818488	3	103721645	103721823	2
103818488	103818514	2	103721823	103721825	1
103818514	103818547	1	103722040	103722175	1
103818547	103818611	2	103722175	103722247	2
103818611	103818716	3	103722247	103722363	1
103818716	103818731	2	103722669	103722842	1
103818731	103818804	1	103723078	103723278	1
103818908	103819094	1	103723820	103723855	1
103819124	103819260	1	103723855	103724016	2
103819568	103819600	1	103724016	103724093	1
103819600	103819680	2	103724379	103724534	1
103819680	103819817	1	103724647	103724817	1
103820242	103820448	1	103725554	103725577	1
103822280	103822467	1	103725577	103725595	2
103823763	103823801	1	103725595	103725700	3
103823801	103823942	2	103725700	103725718	2
103823942	103823978	1	103725718	103725788	1
103824495	103824717	1	103725871	103725880	1
103825289	103825458	1	103725880	103725917	2
103825458	103825619	2	103725917	103725925	3
103825721	103825909	1	103725925	103726114	4
103826452	103826627	1	103726114	103726130	3
103827246	103827384	1	103726130	103726439	2
103827384	103827480	2	103726439	103726488	1
103827480	103827542	3	103727184	103727393	1
103827542	103827585	4	103728306	103728510	1
103827585	103827605	3	103730272	103730423	1
103827605	103827699	2	103730855	103730973	1
103827699	103827704	1	103731000	103731206	1
103828205	103828297	1	103731962	103732181	1
103828297	103828404	2	103733318	103733467	1
103828404	103828534	1	103733890	103734060	1
103829756	103829848	1	103735240	103735451	1
103829848	103829954	2	103735759	103735782	1
103829954	103829966	1	103735782	103735824	2
103830923	103831122	1	103735824	103735846	3
103831122	103831216	2	103735846	103735936	4
103831216	103831294	1	103735936	103735957	3
103831487	103831566	1	103735957	103736016	2
103831836	103832015	1	103736692	103736789	1
103832271	103832424	1	103736789	103736907	2
103832424	103832448	2	103736907	103736993	1
103832448	103832477	3	103737182	103737269	1
103832477	103832522	2	103737269	103737379	2
103832522	103832589	3	103737379	103737550	1
103832589	103832629	2	103737550	103737617	2
103832629	103832680	1	103737617	103737716	1
103832732	103832780	1	103738350	103738427	1
103832780	103832858	2	103738427	103738472	2
103832858	103832873	1	103738472	103738572	1
103832873	103832921	2	103739210	103739300	1
103832921	103833002	1	103739300	103739377	2
103833002	103833043	2	103739377	103739444	1
103833043	103833049	3	103739571	103739678	1
103833049	103833056	4	103739678	103739718	2
103833056	103833253	3	103739718	103739880	1
103833253	103833257	2	103739940	103740142	1
103833257	103833279	1	103741006	103741174	1
103833284	103833317	1	103745118	103745315	1
103833317	103833405	2	103745945	103746111	1
103833405	103833466	3	103746493	103746566	1
103833466	103833475	2	103746566	103746586	2
103833475	103833517	1	103746586	103746727	3
103833517	103833550	2	103746727	103746745	4
103833550	103833672	1	103746745	103746761	3
103833672	103833690	2	103746761	103746839	2
103833690	103833808	1	103746839	103746895	1
103833844	103834042	1	103746895	103746902	2
103834295	103834325	1	103746902	103746909	1
103834325	103834374	2	103746909	103747140	2
103834374	103834490	3	103747140	103747464	1
103834490	103834500	2	103747707	103747846	1
103834500	103834594	1	103748258	103748408	1
103834653	103834818	1	103748556	103748579	1
103835191	103835319	1	103748579	103748699	2
103835319	103835402	2	103748699	103748758	1
103835402	103835547	1	103750097	103750271	1
103835725	103836046	1	103751451	103751545	1
103837381	103837389	1	103751545	103751577	2
103837389	103837526	2	103751577	103751629	3
103837526	103837534	1	103751629	103751733	2
103837787	103837938	1	103751733	103751737	1
103837938	103837986	2	103751952	103751985	1
103837986	103838052	1	103751985	103752159	2
103838716	103838895	1	103752159	103752163	3
103838895	103839081	2	103752163	103752372	2
103839081	103839115	3	103752372	103752449	1
103839115	103839268	2	103753029	103753220	1
103839268	103839326	1	103753837	103753968	1
103839326	103839435	2	103753968	103753986	2
103839435	103839480	3	103753986	103754025	3
103839480	103839490	2	103754025	103754155	2
103839490	103839612	1	103754489	103754611	1
103840340	103840353	1	103754760	103754889	1
103840353	103840464	2	103755005	103755318	1
103840464	103840579	3	103755436	103755595	1
103840579	103840684	1	103755705	103755796	1
103841420	103841610	1	103755796	103755890	2
103844876	103845059	1	103755890	103755892	1
103845878	103846113	1	103755892	103755894	2
103846742	103846827	1	103755894	103756034	3
103846827	103846866	2	103756034	103756076	2
103846866	103846985	1	103756076	103756220	1
103847001	103847034	1	103756220	103756333	2
103847034	103847088	2	103756333	103756364	1
103847088	103847176	3	103756364	103756434	2
103847176	103847201	2	103756434	103756711	1
103847201	103847373	1	103756717	103756873	1
103847373	103847447	2	103758009	103758182	1
103847447	103847545	1	103758415	103758580	1
103847948	103848074	1	103758656	103758807	1
103849169	103849365	1	103760322	103760468	1
103849395	103849504	1	103760468	103760541	2
103849504	103849578	2	103760541	103760737	1
103849578	103849658	1	103761247	103761435	1
103850072	103850179	1	103762929	103762979	1
103850179	103850258	2	103762979	103763121	2
103850258	103850277	1	103763121	103763137	1
103850443	103850730	1	103766366	103766543	1
103851639	103851721	1	103766767	103766872	1
103851721	103851815	2	103766872	103766912	2
103851815	103851817	3	103766912	103766932	3
103851817	103851852	2	103766932	103767087	2
103851852	103851913	3	103767382	103767418	1
103851913	103851945	2	103767418	103767596	2
103851945	103852044	1	103767596	103767598	1
103852070	103852261	1	103767715	103767755	1
103852511	103852628	1	103767755	103767905	2
103855015	103855173	1	103767905	103767928	1
103855623	103855636	1	103768150	103768280	1
103855636	103855684	2	103768551	103768645	1
103855684	103855725	3	103768645	103768766	2
103855725	103855832	2	103768766	103768819	1
103855832	103855840	1	103769011	103769178	1
103855961	103856222	1	103770099	103770145	1
103856511	103856644	1	103770145	103770294	2
103856644	103856675	2	103770294	103770295	1
103856675	103856832	3	103770878	103771136	1
103856832	103856846	2	103771796	103771922	1
103856846	103856929	1	103772305	103772318	1
103856981	103857137	1	103772318	103772473	2
103857137	103857141	2	103772473	103772871	1
103857141	103857260	1	103773574	103773762	1
103857260	103857327	2	103773962	103773967	1
103857327	103857382	3	103773967	103774161	2
103857382	103857391	2	103774161	103774182	1
103857391	103857511	1	103774635	103774763	1
103859843	103860029	1	103774851	103775062	1
103860321	103860498	1	103777045	103777239	1
103860534	103860575	1	103778510	103778708	1
103860575	103860702	2	103779864	103779919	1
103860702	103860839	1	103779919	103779987	2
103860839	103861000	2	103779987	103780030	3
103861000	103861048	1	103780030	103780063	4
103861217	103861395	1	103780063	103780082	3
103861693	103861902	1	103780082	103780185	2
103862377	103862494	1	103780185	103780203	1
103862494	103862533	2	103780423	103780514	1
103862533	103862545	3	103780514	103780711	2
103862545	103862721	2	103781689	103781774	1
103862721	103862728	1	103781774	103781776	2
103862785	103862848	1	103781776	103781897	3
103862848	103862922	2	103781897	103781977	2
103862922	103862927	3	103781977	103781999	1
103862927	103863015	2	103782767	103782778	1
103863015	103863113	1	103782778	103782817	2
103863563	103863577	1	103782817	103783053	3
103863577	103863665	2	103783053	103783132	2
103863665	103863731	3	103783132	103783436	1
103863731	103863751	2	103783902	103784181	1
103863751	103863807	1	103784181	103784202	2
103863807	103863811	2	103784202	103784332	3
103863811	103863966	1	103784332	103784376	2
103863995	103864173	1	103784376	103784400	1
103864174	103864345	1	103784507	103784564	1
103864345	103864364	2	103784564	103784693	2
103864364	103864510	1	103784693	103784846	1
103864510	103864525	2	103785137	103785242	1
103864525	103864594	1	103785242	103785323	2
103864594	103864622	2	103785323	103785414	1
103864622	103864650	3	103785918	103785939	1
103864650	103864664	4	103785939	103785953	2
103864664	103864788	3	103785953	103786040	3
103864788	103864794	2	103786040	103786058	2
103864794	103864807	1	103786058	103786094	3
103865061	103865070	1	103786094	103786146	2
103865070	103865230	3	103786146	103786198	3
103865230	103865239	2	103786198	103786199	4
103865239	103865250	1	103786199	103786233	3
103866202	103866378	1	103786233	103786323	2
103867163	103867322	1	103786323	103786369	1
103867731	103867779	1	103786529	103786700	1
103867779	103867861	2	103787158	103787315	1
103867861	103867917	3	103788162	103788364	1
103867917	103867971	4	103788608	103788686	1
103867971	103867990	3	103788686	103788872	2
103867990	103867997	2	103788872	103788881	3
103867997	103868271	1	103788881	103788950	4
103869173	103869369	1	103788950	103788982	3
103869587	103869786	1	103788982	103789020	2
103869818	103869974	1	103789020	103789054	1
103873239	103873387	1	103789595	103789736	1
103873666	103873837	1	103790105	103790270	1
103874074	103874242	1	103791560	103791702	1
103875546	103875561	1	103791702	103791737	2
103875561	103875661	2	103791737	103791921	1
103875661	103875672	1	103795936	103796001	1
103875672	103875694	2	103796001	103796084	2
103875694	103875767	1	103796084	103796102	3
103875767	103875809	2	103796102	103796252	2
103875809	103875855	3	103796252	103796319	1
103875855	103876004	2	103797226	103797269	1
103876004	103876014	1	103797269	103797377	2
103876155	103876200	1	103797377	103797410	3
103876200	103876286	2	103797410	103797462	2
103876286	103876375	1	103797462	103797594	1
103877390	103877679	1	103798379	103798381	1
103877679	103877744	2	103798381	103798582	2
103877744	103877826	1	103798582	103798613	1
103878382	103878553	1	103799635	103799785	1
103878553	103878565	2	103799785	103799791	2
103878565	103878593	3	103799791	103800009	1
103878593	103878696	4	103802607	103802620	1
103878696	103878716	3	103802620	103802766	2
103878716	103878771	2	103802766	103802783	1
103878771	103878798	1	103802783	103802784	2
103878812	103878927	1	103802784	103802861	1
103881171	103881380	1	103803337	103803510	1
103882363	103882493	1	103803611	103803709	1
103883889	103884037	1	103803709	103803809	2
103884730	103884894	1	103803809	103803887	1
103885534	103885588	1	103804216	103804398	1
103885588	103885724	2	103804398	103804418	2
103885724	103885758	1	103804418	103804505	1
103886328	103886452	1	103804505	103804517	2
103887177	103887279	1	103804517	103804570	3
103887590	103888013	1	103804570	103804688	2
103888013	103888120	2	103804717	103804870	1
103888120	103888138	1	103804902	103805026	1
103889007	103889159	1	103805026	103805064	2
			103805064	103805220	1
			103806541	103806719	1
			103806722	103806895	1
			103808898	103809060	1
			103809917	103810016	3
			103810016	103810079	4
			103810079	103810093	3
			103810093	103810094	2
			103810094	103810142	1
			103811463	103811595	1
			103811686	103811775	1
			103811775	103811842	2
			103811842	103811946	1
			103814213	103814367	1
			103817792	103817941	1
			103817941	103817954	2
			103817954	103818150	1
			103818381	103818469	1
			103818469	103818479	2
			103818479	103818550	3
			103818550	103818710	2
			103818710	103818742	3
			103818742	103818803	4
			103818803	103818842	3
			103818842	103818881	2
			103818881	103818882	1
			103818882	103818899	2
			103818899	103819047	1
			103820029	103820248	1
			103820248	103820265	2
			103820265	103820278	3
			103820278	103820390	4
			103820390	103820431	5
			103820431	103820451	4
			103820451	103820452	2
			103820452	103820516	1
			103820516	103820647	4
			103820647	103820662	5
			103820662	103820699	6
			103820699	103820720	4
			103820720	103820740	3
			103820740	103820811	2
			103820811	103821318	1
			103821759	103821911	1
			103821911	103821918	2
			103821918	103822186	1
			103823669	103823791	1
			103823791	103823978	2
			103823978	103824036	1
			103824499	103824710	1
			103825218	103825422	1
			103825476	103825619	1
			103825665	103825973	1
			103825985	103826051	1
			103826051	103826126	2
			103826126	103826148	3
			103826148	103826187	4
			103826187	103826230	3
			103826230	103826303	2
			103826303	103826322	1
			103827369	103827482	1
			103827482	103827559	2
			103827559	103827673	1
			103828070	103828141	1
			103828141	103828234	2
			103828234	103828249	3
			103828249	103828306	2
			103828306	103828410	1
			103828905	103829246	1
			103829813	103829987	1
			103829987	103830077	2
			103830077	103830160	3
			103830160	103830282	2
			103830282	103830342	1
			103830985	103831147	2
			103831147	103831149	1
			103831149	103831188	2
			103831188	103831328	1
			103831359	103831478	1
			103831478	103831517	2
			103831517	103831861	1
			103831913	103831962	1
			103831962	103832070	2
			103832070	103832087	1
			103832087	103832151	2
			103832151	103832153	1
			103832153	103832184	2
			103832184	103832214	3
			103832214	103832235	4
			103832235	103832269	5
			103832269	103832328	4
			103832328	103832392	3
			103832392	103832400	2
			103832400	103832522	1
			103832522	103832534	2
			103832534	103832717	1
			103832717	103832746	2
			103832746	103832748	1
			103832748	103832782	2
			103832782	103832886	3
			103832886	103832929	2
			103832929	103832955	1
			103832955	103833105	2
			103833105	103833130	3
			103833130	103833138	4
			103833138	103833188	3
			103833188	103833210	2
			103833210	103833244	3
			103833244	103833283	2
			103833283	103833322	1
			103833322	103833329	2
			103833329	103833335	3
			103833335	103833398	2
			103833398	103833501	3
			103833501	103833512	2
			103833512	103833524	1
			103833524	103833529	2
			103833529	103833532	3
			103833532	103833587	4
			103833587	103833674	3
			103833674	103833756	2
			103833756	103833790	1
			103834307	103834453	1
			103834453	103834576	2
			103834576	103834653	3
			103834653	103834700	2
			103834700	103834773	3
			103834773	103834818	2
			103834818	103834863	1
			103835181	103835326	1
			103835326	103835386	2
			103835386	103835514	1
			103835604	103835681	1
			103835681	103835714	2
			103835714	103835756	3
			103835756	103835775	4
			103835775	103835824	5
			103835824	103835847	6
			103835847	103835860	5
			103835860	103835864	4
			103835864	103835918	3
			103835918	103835920	2
			103835920	103836045	1
			103836135	103836196	1
			103836196	103836271	2
			103836271	103836287	3
			103836287	103836315	4
			103836315	103836341	3
			103836341	103836444	2
			103836444	103836473	1
			103837233	103837392	1
			103837863	103837949	1
			103837949	103838023	2
			103838023	103838139	1
			103838771	103838808	1
			103838808	103838943	2
			103838943	103839015	1
			103839015	103839029	2
			103839029	103839052	1
			103839052	103839177	2
			103839177	103839291	1
			103839291	103839296	2
			103839296	103839315	3
			103839315	103839353	2
			103839353	103839479	3
			103839479	103839480	2
			103839480	103839544	1
			103840395	103840579	1
			103840646	103840647	1
			103840647	103840807	2
			103840807	103840808	1
			103841441	103841548	1
			103841548	103841576	2
			103841576	103841939	1
			103842079	103842112	1
			103842112	103842240	2
			103842240	103842254	3
			103842254	103842302	2
			103842302	103842331	1
			103842331	103842410	2
			103842410	103842479	1
			103843358	103843369	1
			103843369	103843478	3
			103843478	103843552	4
			103843552	103843675	2
			103843675	103843696	1
			103844854	103845080	1
			103845820	103845949	1
			103845949	103846001	2
			103846001	103846071	1
			103846657	103846811	1
			103846842	103846960	1
			103847025	103847199	1
			103847601	103847814	1
			103847846	103848075	1
			103848684	103848928	1
			103849334	103849426	2
			103849426	103849608	1
			103849608	103849619	2
			103849619	103849819	1
			103851501	103851637	1
			103851637	103851790	2
			103851790	103851855	1
			103851855	103851928	2
			103851928	103852044	1
			103852360	103852365	1
			103852365	103852525	2
			103852525	103852541	3
			103852541	103852542	4
			103852542	103852587	3
			103852587	103852593	4
			103852593	103852697	3
			103852697	103852744	2
			103852744	103852768	1
			103852930	103853086	1
			103854339	103854341	1
			103854341	103854528	2
			103854528	103854537	1
			103854809	103854999	1
			103854999	103855000	2
			103855000	103855149	1
			103855464	103855498	1
			103855498	103855531	2
			103855531	103855632	3
			103855632	103855656	4
			103855656	103855662	2
			103855662	103855671	3
			103855671	103855740	4
			103855740	103855809	3
			103855809	103855822	2
			103855822	103855840	1
			103856130	103856158	1
			103856158	103856172	2
			103856172	103856276	3
			103856276	103856286	4
			103856286	103856324	5
			103856324	103856337	4
			103856337	103856345	5
			103856345	103856371	4
			103856371	103856433	3
			103856433	103856438	2
			103856438	103856498	1
			103856498	103856526	2
			103856526	103856632	1
			103856820	103856976	1
			103857257	103857419	1
			103857419	103857471	2
			103857471	103857585	1
			103860315	103860341	1
			103860341	103860473	2
			103860473	103860632	1
			103860632	103860792	2
			103860792	103860804	1
			103860804	103860826	2
			103860826	103860834	1
			103860834	103860979	2
			103860979	103861012	1
			103861012	103861021	2
			103861021	103861246	1
			103861248	103861457	1
			103861869	103861877	1
			103861877	103862015	2
			103862015	103862033	1
			103862033	103862047	2
			103862047	103862220	1
			103862220	103862229	2
			103862229	103862358	3
			103862358	103862405	4
			103862405	103862420	3
			103862420	103862468	1
			103862468	103862506	2
			103862506	103862533	3
			103862533	103862538	4
			103862538	103862651	3
			103862651	103862659	2
			103862659	103862713	1
			103862854	103862901	1
			103862901	103863012	2
			103863012	103863027	1
			103863027	103863033	2
			103863033	103863080	3
			103863080	103863130	2
			103863130	103863273	1
			103863283	103863428	1
			103863428	103863655	2
			103863655	103863923	1
			103863991	103864079	1
			103864079	103864167	2
			103864167	103864441	1
			103864478	103864594	1
			103864594	103864650	2
			103864650	103864679	1
			103864679	103864898	2
			103864898	103864911	1
			103864922	103864943	1
			103864943	103865071	2
			103865071	103865135	3
			103865135	103865136	2
			103865136	103865230	1
			103865893	103866062	1
			103866076	103866297	1
			103866779	103866992	1
			103867672	103867835	1
			103867912	103868007	1
			103868007	103868157	2
			103868157	103868161	1
			103868342	103868523	2
			103868523	103868525	1
			103869875	103870039	1
			103873178	103873379	1
			103873421	103873435	1
			103873435	103873499	2
			103873499	103873616	1
			103873650	103873808	1
			103874032	103874205	1
			103874472	103874483	1
			103874483	103874669	2
			103874669	103874677	1
			103875790	103875963	2
			103875963	103876194	1
			103876375	103876397	1
			103876397	103876492	2
			103876492	103876599	1
			103877409	103877425	1
			103877425	103877554	2
			103877554	103877594	3
			103877594	103877641	2
			103877641	103877744	3
			103877744	103877808	2
			103877808	103877845	1
			103878602	103878638	1
			103878638	103878649	2
			103878649	103878717	3
			103878717	103878771	2
			103878771	103878834	1
			103878875	103879086	1
			103879094	103879098	1
			103879098	103879239	2
			103879239	103879250	1
			103879519	103879608	1
			103879608	103879700	2
			103879700	103879796	1
			103880883	103880932	1
			103880932	103881057	2
			103881057	103881108	1
			103881229	103881390	1
			103881404	103881549	1
			103882226	103882384	1
			103883926	103884111	1
			103885423	103885533	1
			103885533	103885580	2
			103885580	103885721	3
			103885721	103885749	2
			103885749	103885757	1
			103887131	103887178	1
			103887178	103887186	2
			103887186	103887337	3
			103887337	103887340	2
			103887340	103887371	1
			103887930	103887964	1
			103887964	103888100	2
			103889667	103889839	1
			103889989	103890325	1
For each allele-specific sequence bracketed by the indicated coordinates (star/end), H3K27me3 enrichment at day 15 in Tsix-stop wt and KO is indicated as a signal value. Read count signals were extracted from the segregated bam file using BamCoverage (sub-command of deeptools2). Sequencing reads were aligned to diploid 129/cast genome using bowtie2, and segregated into 129, cast or unassigned bas…
