# Supplementary material for: KDM6A facilitates Xist upregulation at the onset of X inactivation
Source: Biol Sex Differ. 2025 Jan 3;16:1. doi: 10.1186/s13293-024-00683-3 (PMC11699772; doi:10.1186/s13293-024-00683-3)
Supplement: Supplementary file 16 — Additional file 16. [file 13293_2024_683_MOESM16_ESM.xlsx]

## Sheet: Sheet1
Table S8: Summary of SNPs per chromosome (related to Figures 2 and 4; S4 and S8)
	129S1_SvImJ		cast_EiJ
Chromosome	Total SNPs	Percent SNPs	Total SNPs	Percent SNPs	Chromosome Length (bp)
1	336889	0.0823	1389950	0.0795	195471971
2	245423	0.06	1127124	0.0644	182113224
3	236106	0.0577	1107913	0.0633	160039680
4	290314	0.071	1055114	0.0603	156508116
5	199688	0.0488	1076321	0.0615	151834684
6	226658	0.0554	1060982	0.0606	149736546
7	247789	0.0606	966866	0.0553	145441459
8	338482	0.0827	947624	0.0542	129401213
9	221769	0.0542	856093	0.0489	124595110
10	85728	0.021	987698	0.0565	130694993
11	155097	0.0379	881136	0.0504	122082543
12	203335	0.0497	801200	0.0458	120129022
13	163323	0.0399	861841	0.0493	120421639
14	315668	0.0772	801421	0.0458	124902244
15	233579	0.0571	709722	0.0406	104043685
16	119809	0.0293	692860	0.0396	98207768
17	181042	0.0443	618148	0.0353	94987271
18	175280	0.0428	692812	0.0396	90702639
19	96461	0.0236	434192	0.0248	61431566
X	18613	0.0045	425229	0.0243	171031299
The total number of SNPs is shown for each chromosome, together with the percent SNPs on each chromosome and the chromosome length. 129 and CAST/EiJ SNPs were downloaded from Sanger Institute Mouse Genome Project 2015/May version 5. For SNP analysis, both the 129 and cast genomes were compared to the reference BL6 genome.
