# Supplementary material for: KDM6A facilitates Xist upregulation at the onset of X inactivation
Source: Biol Sex Differ. 2025 Jan 3;16:1. doi: 10.1186/s13293-024-00683-3 (PMC11699772; doi:10.1186/s13293-024-00683-3)
Supplement: Supplementary file 17 — Additional file 17. [file 13293_2024_683_MOESM17_ESM.xlsx]

## Sheet: Sheet1
Table S9: Sequencing read alignment summary for allelic and non-allelic analysis of H3K27me3 and KDM6A CUT&RUN in Tsix-stop cells (related to Figures 4, S5, S6, and S8)
	Aligned reads
	129					cast					Ratio
Samples	Total mapped		Uniquely mapped		SNP reads	Total mapped		Uniquely mapped		SNP reads
Kdm6a ΔEΔE17 D0 H3K27me3	3082871	0.9378	2450993	0.7456	1463866	3086808	0.939	2454828	0.7468	1373040	1.0661
Kdm6a ΔEΔE17 D0 IgG	5151861	0.9445	3695372	0.6775		5157901	0.9456	3701301	0.6786		1.0016
Kdm6a wt D0 H3K27me3	4067076	0.9466	3250748	0.7566	1930186	4072649	0.9479	3256214	0.7579	1888060	1.0223
Kdm6a wt D0 IgG	3547420	0.9521	2597612	0.6972		3551827	0.9533	2601588	0.6983		1.0015
Kdm6a ΔEΔE17 D15 H3K27me3	6581867	0.9538	4867185	0.7053	2902346	6589498	0.9549	4874366	0.7064	2702694	1.0739
Kdm6a ΔEΔE17 D15 IgG	5176202	0.9426	3463884	0.6308		5182028	0.9437	3469507	0.6318		1.0016
Kdm6a wt D15 H3K27me3	8850448	0.9454	6039124	0.6451	3438056	8860943	0.9465	6049211	0.6462	3448320	0.997
Kdm6a wt D15 IgG	6562468	0.9481	4268297	0.6167		6570259	0.9492	4276204	0.6178		1.0019
UTX_D2_rep1	3848519	0.948253	2675777	0.659296	1655676	3853416	0.94946	2680607	0.660486	1605498	1.03125
UTX_D2_rep2	4561781	0.936118	3204763	0.657646	2190114	4567525	0.937297	3210542	0.658832	2058364	1.06401
UTX_D4_rep1	4530668	0.954767	3236442	0.682029	1990434	4536296	0.955953	3242006	0.683202	1922118	1.03554
UTX_D4_rep2	3442592	0.936652	2434747	0.66244	1672748	3446914	0.937828	2439079	0.663619	1551774	1.07796
UTX_D7_rep1	3618501	0.953651	2403979	0.633565	1481638	3623018	0.954841	2408527	0.634764	1457792	1.01636
UTX_D7_rep2	3632355	0.937099	2552415	0.658489	1741792	3636800	0.938246	2556763	0.659611	1638542	1.06301
Mapping metrics of allelic analysis of CUT&RUN using antibodies for H3K27me3 and control IgG (see methods). For each sample, the total mapped reads, uniquely mapped reads, and SNP reads are indicated for the 129 and cast alleles. Ratio refers to reads aligned to cast/reads aligned to 129. See methods for mapping details.
	Aligned reads
Samples	Total Reads	Total mapped		Uniquely mapped
Kdm6a ΔEΔE17 D0 H3K27me3	3231127	3048144	0.943369	2421943	0.749566
Kdm6a ΔEΔE17 D0 IgG	5340455	5065488	0.948512	3630286	0.679771
Kdm6a wt D0 H3K27me3	4825126	4022129	0.952379	3214982	0.761259
Kdm6a wt D0 IgG	4825126	3471269	0.956747	2538721	0.699719
Kdm6a ΔEΔE17 D15 H3K27me3	6671977	6409274	0.960626	4726807	0.708457
Kdm6a ΔEΔE17 D15 IgG	5445622	5146884	0.945142	3442908	0.632234
Kdm6a wt D15 H3K27me3	4825126	8673750	0.950051	5902382	0.646498
Kdm6a wt D15 IgG	4825126	6532934	0.949985	4249011	0.617869
UTX_D2_rep1	4825126	4532281	0.939308	3182511	0.659571
UTX_D2_rep2	3992538	3803813	0.952731	2641460	0.661599
UTX_D4_rep1	3630037	3411831	0.939889	2410974	0.664173
UTX_D4_rep2	4825126	4493564	0.957234	3209552	0.68371
UTX_D7_rep1	3824581	3599146	0.941056	2526162	0.660507
UTX_D7_rep2	4825126	3567821	0.958003	2364977	0.635025
Mapping metrics of nonallelic analysis of CUT&RUN using antibodies for H3K27me3 and control IgG (see methods). For each sample, the total mapped reads, uniquely mapped reads, and SNP reads are indicated mm10 Genome.
